# Supplementary material for: Multi-stability with ambiguous visual stimuli in Drosophila orientation behavior
Source: PLoS Biol. 2018 Feb 13;16(2):e2003113. doi: 10.1371/journal.pbio.2003113 (PMC5826666; doi:10.1371/journal.pbio.2003113)
Supplement: S1 Table — p-Values smaller than 0.05 indicate significant bimodality, which applied to 17 out of 18 flies. The fly for which no bimodality could be assumed expressed predominantly MA behavior. MA, motion average; TPMP, transparent panorama motion paradigm. (XLSX) [file pbio.2003113.s011.xlsx]

## Sheet: Sheet1
Fly #		p
1		< 2.2e-16
2		< 2.2e-16
3		< 2.2e-16
4		< 2.2e-16
5		0.8322
6		0.0024
7		< 2.2e-16
8		< 2.2e-16
9		< 2.2e-16
10		< 2.2e-16
11		< 2.2e-16
12		< 2.2e-16
13		< 2.2e-16
14		< 2.2e-16
15		< 2.2e-16
16		< 2.2e-16
17		< 2.2e-16
18		0.004
