# Supplementary material for: Multi-stability with ambiguous visual stimuli in Drosophila orientation behavior
Source: PLoS Biol. 2018 Feb 13;16(2):e2003113. doi: 10.1371/journal.pbio.2003113 (PMC5826666; doi:10.1371/journal.pbio.2003113)
Supplement: S1 Data — (XLSX) [file pbio.2003113.s012.xlsx]

## Sheet: Fig 1A
Time [s]	Yaw Torque	Yaw Torque (MA)	Position Pattern 1	Position Pattern 2
0	-3.86719	-2.91406	94.7583	-147.187
0.05	-2.77344	-3.00586	94.4938	-145.36
0.1	-3.39844	-3.09375	94.3698	-143.393
0.15	-2.96875	-3.18262	94.1855	-142.009
0.2	-2.38281	-3.21387	93.8266	-140.277
0.25	-2.26562	-3.24805	93.4116	-138.601
0.3	-3.125	-3.26562	93.0654	-136.856
0.35	-3.16406	-3.29297	92.8699	-134.961
0.4	-3.39844	-3.26953	92.6642	-133.076
0.45	-3.78906	-3.24707	92.6014	-131.047
0.5	-3.39844	-3.20801	92.5621	-130.564
0.55	-3.39844	-3.17383	92.5228	-130.081
0.6	-3.51562	-3.1377	92.4911	-129.589
0.65	-4.29688	-3.12012	92.4717	-127.518
0.7	-3.125	-3.07129	92.3768	-126.044
0.75	-3.32031	-3.01562	92.1455	-124.185
0.8	-3.125	-2.97266	91.9347	-122.305
0.85	-3.4375	-2.91113	91.7494	-120.399
0.9	-2.89062	-2.82617	91.536	-118.521
0.95	-2.69531	-2.74805	91.1669	-116.799
1	-2.07031	-2.66406	90.7646	-115.11
1.05	-2.77344	-2.60742	90.4859	-113.821
1.1	-2.69531	-2.56738	90.1933	-112.022
1.15	-2.96875	-2.58594	89.9289	-110.196
1.2	-2.77344	-2.64062	89.5853	-108.448
1.25	-2.57812	-2.78906	89.2749	-106.668
1.3	-3.00781	-2.94238	88.9314	-104.92
1.35	-2.92969	-3.12695	88.7369	-103.546
1.4	-2.77344	-3.25488	88.4571	-101.735
1.45	-3.28125	-3.34961	88.2182	-99.8831
1.5	-2.65625	-3.41016	87.8542	-98.156
1.55	-2.73438	-3.43262	87.6306	-96.2886
1.6	-2.77344	-3.5	87.2283	-94.5999
1.65	-3.82812	-3.52832	87.1145	-92.6227
1.7	-3.86719	-3.58106	87.0884	-91.0804
1.75	-4.21875	-3.61914	87.0971	-88.9807
1.8	-3.78906	-3.65527	87.0522	-86.9346
1.85	-5	-3.63379	87.2549	-84.6409
1.9	-5.3125	-3.60547	87.5392	-82.2655
1.95	-4.84375	-3.55078	87.8312	-79.8825
2	-5.19531	-3.48828	88.136	-77.4867
2.05	-4.76562	-3.4502	88.3244	-75.73
2.1	-5.46875	-3.4375	88.624	-73.3393
2.15	-4.53125	-3.43262	88.8446	-71.0278
2.2	-5.07812	-3.40234	89.0294	-68.7519
2.25	-3.90625	-3.40039	89.1274	-66.5629
2.3	-3.71094	-3.40625	89.0672	-64.5321
2.35	-2.26562	-3.41406	88.7772	-62.731
2.4	-2.03125	-3.45606	88.4372	-61.5027
2.45	-1.21094	-3.50488	87.8052	-60.0437
2.5	-1.28906	-3.55762	87.0634	-58.6945
2.55	-1.875	-3.63281	86.4314	-57.2354
2.6	-2.89062	-3.68652	85.9653	-55.6105
2.65	-3.32031	-3.72949	85.803	-53.6818
2.7	-3.08594	-3.77441	85.6059	-52.3106
2.75	-3.04688	-3.82031	85.413	-50.4125
2.8	-3.55469	-3.86816	85.2174	-48.517
2.85	-3.4375	-3.87402	85.073	-46.5705
2.9	-5.11719	-3.86816	85.2144	-44.338
2.95	-4.84375	-3.86035	85.4681	-41.9933
3	-4.80469	-3.83301	85.6539	-40.2392
3.05	-5.07812	-3.81641	85.9281	-37.874
3.1	-4.92188	-3.83008	86.1843	-35.5267
3.15	-4.41406	-3.84082	86.3462	-33.2738
3.2	-4.76562	-3.83496	86.4697	-31.0592
3.25	-4.60938	-3.8252	86.5831	-28.8549
3.3	-4.49219	-3.80859	86.7153	-27.1544
3.35	-3.24219	-3.78809	86.5019	-25.2767
3.4	-2.69531	-3.75684	86.2936	-23.394
3.45	-2.46094	-3.7002	85.9577	-21.6389
3.5	-2.1875	-3.66895	85.3971	-20.1084
3.55	-1.99219	-3.625	84.9872	-18.4273
3.6	-3.28125	-3.63184	84.757	-17.0892
3.65	-3.20312	-3.61621	84.5461	-15.2091
3.7	-3.59375	-3.63379	84.5472	-13.117
3.75	-3.47656	-3.63965	84.344	-11.2292
3.8	-3.55469	-3.65234	84.1918	-9.29026
3.85	-2.96875	-3.67676	84.0601	-7.33094
3.9	-3.75	-3.71875	83.9029	-5.39714
3.95	-3.04688	-3.76856	83.6905	-4.04124
4	-3.59375	-3.83203	83.4848	-2.15594
4.05	-3.4375	-3.89746	83.399	-0.150671
4.1	-5.03906	-3.95117	83.4868	2.02817
4.15	-4.84375	-3.96777	83.8478	4.48013
4.2	-5.23438	-3.99707	84.0172	6.74065
4.25	-5.3125	-4.00977	84.3052	8.59685
4.3	-4.41406	-4.04492	84.5078	10.8905
4.35	-4.6875	-4.0332	84.6084	13.0822
4.4	-3.94531	-4.04297	84.6579	15.2227
4.45	-4.02344	-4.01269	84.6717	17.3275
4.5	-3.75	-3.98633	84.6293	19.3762
4.55	-3.90625	-3.92774	84.5691	21.407
4.6	-4.02344	-3.87793	84.5711	22.9773
4.65	-3.55469	-3.8125	84.4292	24.9264
4.7	-4.49219	-3.78125	84.5094	27.0976
4.75	-3.59375	-3.76465	84.5257	29.205
4.8	-4.45312	-3.77441	84.6161	31.3863
4.85	-3.08594	-3.77734	84.4333	33.2946
4.9	-3.82812	-3.82617	84.3715	34.8011
4.95	-3.90625	-3.90527	84.3266	36.8472
5	-3.78906	-3.99121	84.3149	38.9265

## Sheet: Fig 1B
Time[s]	Yaw Torque	Yaw Torque (MA)	Position Pattern 1	Position Pattern 2
0	3.90625	2.58789	0.722823	-99.4903
0.05	3.59375	2.6543	-1.21551	-99.3327
0.1	2.85156	2.75391	-2.64132	-99.0817
0.15	2.30469	2.81543	-4.43433	-98.7788
0.2	4.41406	2.92383	-6.3174	-98.5659
0.25	2.96875	3.00098	-8.43176	-98.5844
0.3	3.24219	3.07227	-9.88827	-98.3641
0.35	3.00781	3.11719	-11.8778	-98.2577
0.4	3.71094	3.17969	-13.6606	-97.9445
0.45	2.92969	3.22168	-15.6378	-97.8258
0.5	1.83594	3.25293	-16.9919	-97.5032
0.55	2.38281	3.2959	-18.5537	-96.969
0.6	2.77344	3.30371	-20.142	-96.4614
0.65	2.8125	3.35449	-21.8838	-96.1073
0.7	2.61719	3.36914	-23.6175	-95.745
0.75	3.125	3.41016	-25.0945	-95.5453
0.8	3.67188	3.40918	-27.084	-95.4388
0.85	3.08594	3.44238	-29.096	-95.3549
0.9	2.69531	3.46973	-30.8972	-95.0602
0.95	3.08594	3.48535	-32.2718	-94.7581
1	3.35938	3.49414	-34.0505	-94.4408
1.05	3.63281	3.49512	-36.1096	-94.4039
1.1	4.25781	3.48731	-38.1544	-94.3528
1.15	4.375	3.48828	-39.8667	-94.3884
1.2	4.88281	3.51172	-42.0793	-94.5051
1.25	4.29688	3.47656	-44.4741	-94.8039
1.3	4.92188	3.48535	-46.6703	-94.9042
1.35	4.49219	3.52539	-48.9853	-95.1232
1.4	4.41406	3.56543	-50.6178	-95.079
1.45	3.00781	3.58399	-52.8141	-95.1793
1.5	3.125	3.58594	-54.6255	-94.8948
1.55	3.55469	3.61231	-56.5782	-94.7515
1.6	3.04688	3.62598	-58.1329	-94.6295
1.65	3.98438	3.62695	-60.0958	-94.4965
1.7	3.125	3.6377	-62.026	-94.3307
1.75	3.125	3.64649	-62.7726	-94.239
1.8	2.30469	3.6416	-63.103	-94.1502
1.85	3.51562	3.62793	-65.0536	-94.0048
1.9	3.90625	3.65723	-67.0779	-93.9332
1.95	3.71094	3.68066	-69.5165	-93.8566
2	3.71094	3.6875	-71.9612	-93.7862
2.05	3.94531	3.64649	-73.8975	-93.6266
2.1	3.28125	3.63184	-76.334	-93.548
2.15	2.89062	3.61231	-78.1966	-93.3147
2.2	3.24219	3.61231	-80.32	-92.9229
2.25	3.00781	3.59277	-82.1314	-92.6384
2.3	3.32031	3.58008	-84.5904	-92.5823
2.35	4.84375	3.54199	-86.3867	-92.7018
2.4	4.60938	3.53711	-88.587	-92.8062
2.45	4.45312	3.54102	-90.3096	-92.8521
2.5	3.00781	3.57715	-92.5202	-92.9667
2.55	2.89062	3.56934	-94.393	-92.7436
2.6	2.92969	3.54883	-96.0796	-92.3342
2.65	2.8125	3.55762	-97.846	-92.0047
2.7	3.24219	3.54688	-99.3168	-91.7988
2.75	2.96875	3.55371	-101.138	-91.5245
2.8	2.92969	3.57422	-103.069	-91.3587
2.85	3.125	3.59082	-105.025	-91.2195
2.9	4.25781	3.57129	-106.564	-91.0811
2.95	3.63281	3.58008	-108.578	-90.9993
3	3.35938	3.58203	-110.604	-90.9297
3.05	1.71875	3.56836	-112.51	-90.7393
3.1	3.04688	3.55176	-114.147	-90.2809
3.15	3.47656	3.55664	-115.628	-90.0852
3.2	4.375	3.55762	-117.61	-89.9706
3.25	4.10156	3.55371	-119.814	-90.079
3.3	3.78906	3.58106	-121.898	-90.0667
3.35	3.39844	3.60547	-123.573	-90.0655
3.4	4.29688	3.58789	-125.569	-89.9652
3.45	4.57031	3.58399	-127.689	-89.9898
3.5	4.45312	3.55078	-129.814	-90.0185
3.55	2.8125	3.59473	-131.473	-90.0008
3.6	2.73438	3.6416	-133.295	-89.7266
3.65	3.39844	3.66699	-134.992	-89.3274
3.7	3.55469	3.70703	-137.006	-89.2456
3.75	3.39844	3.74121	-138.923	-89.0675
3.8	3.94531	3.79688	-140.53	-88.9967
3.85	2.96875	3.83106	-142.58	-88.9516
3.9	2.73438	3.87598	-144.443	-88.7183
3.95	4.25781	3.87598	-146.437	-88.6159
4	3.78906	3.88672	-148.102	-88.6045
4.05	3.16406	3.85449	-150.089	-88.496
4.1	3.28125	3.85059	-151.978	-88.2893
4.15	3.47656	3.83789	-153.857	-88.0723
4.2	2.92969	3.80762	-155.32	-87.8582
4.25	3.08594	3.78711	-157.265	-87.7068
4.3	4.10156	3.77441	-159.328	-87.674
4.35	4.29688	3.76953	-161.504	-87.7538
4.4	4.14062	3.75098	-163.589	-87.7436
4.45	4.45312	3.74219	-165.361	-87.8386
4.5	3.125	3.70312	-167.349	-87.7301
4.55	4.76562	3.66406	-169.428	-87.7137
4.6	4.76562	3.66895	-171.817	-88.0064
4.65	3.94531	3.6875	-173.468	-87.9806
4.7	4.41406	3.68066	-175.594	-88.0113
4.75	4.60938	3.65723	-177.545	-87.866
4.8	5.19531	3.68652	-179.954	-88.1792
4.85	4.29688	3.70996	178.039	-88.5095
4.9	4.92188	3.77832	175.861	-88.5914
4.95	4.25781	3.80566	173.638	-88.7183
5	4.0625	3.82031	171.573	-88.6876

## Sheet: Fig 1C
Time [s]	Yaw Torque	Yaw Torque (MA)	Position Pattern 1	Position Pattern 2
0	-0.15625	-0.550781	2.94188	-78.1874
0.05	0.3125	-0.545898	1.5656	-77.0486
0.1	-0.117188	-0.550781	0.56676	-75.9515
0.15	0	-0.543945	-0.715365	-74.7185
0.2	-1.48438	-0.55957	-1.51157	-73.4187
0.25	0.351562	-0.578125	-2.55954	-72.3708
0.3	-0.351562	-0.589844	-3.39383	-71.5283
0.35	0.429688	-0.567383	-4.37016	-70.4087
0.4	-1.36719	-0.584961	-5.24414	-69.1868
0.45	-1.05469	-0.568359	-6.02398	-67.8707
0.5	-1.52344	-0.606445	-6.59218	-66.7621
0.55	-1.17188	-0.611328	-7.28195	-65.356
0.6	-1.01562	-0.614258	-8.01881	-63.9969
0.65	-1.05469	-0.651367	-8.79045	-62.6726
0.7	-0.898438	-0.650391	-9.36479	-61.5702
0.75	-1.01562	-0.65625	-10.2552	-60.3646
0.8	-1.09375	-0.645508	-11.0309	-59.0444
0.85	-0.976562	-0.619141	-11.866	-57.7835
0.9	-0.546875	-0.589844	-12.6622	-56.4838
0.95	-0.46875	-0.563477	-13.4985	-55.6434
1	-0.9375	-0.5625	-14.3152	-54.3641
1.05	-0.351562	-0.543945	-15.2424	-53.1954
1.1	-0.625	-0.554688	-16.1451	-52.0021
1.15	-0.351562	-0.546875	-16.9343	-51.1146
1.2	-1.05469	-0.560547	-17.7142	-49.7985
1.25	-1.32812	-0.527344	-18.494	-48.4824
1.3	-1.64062	-0.540039	-19.1899	-47.0824
1.35	-0.507812	-0.53418	-19.9738	-45.7704
1.4	-1.05469	-0.542969	-20.5686	-44.6885
1.45	-0.234375	-0.53418	-21.4611	-43.4849
1.5	-1.44531	-0.499024	-22.3903	-42.3182
1.55	-1.36719	-0.458985	-22.9757	-40.8077
1.6	-0.46875	-0.416016	-23.6053	-39.7605
1.65	-1.21094	-0.385742	-24.4609	-38.5202
1.7	0.078125	-0.350586	-25.3021	-37.2655
1.75	-0.3125	-0.336914	-26.2907	-36.1581
1.8	0.46875	-0.305664	-27.3407	-35.1122
1.85	1.09375	-0.267578	-28.4595	-34.5543
1.9	1.32812	-0.235352	-29.7818	-33.7806
1.95	0.625	-0.214844	-31.1408	-33.0437
2	0	-0.211914	-32.24	-32.0469
2.05	0.585938	-0.175781	-33.1336	-31.2638
2.1	-0.117188	-0.167969	-34.2798	-30.3141
2.15	0.195312	-0.133789	-35.2787	-29.217
2.2	-0.546875	-0.107422	-36.3123	-28.1547
2.25	-0.15625	-0.0820313	-37.258	-27.0044
2.3	-0.15625	-0.0410157	-38.1352	-26.2049
2.35	-0.117188	0.00878901	-39.1095	-25.0832
2.4	0.078125	0.0468749	-40.1984	-24.0762
2.45	-1.01562	0.0546875	-41.142	-22.9239
2.5	0.351562	0.078125	-41.8719	-21.977
2.55	0.078125	0.108398	-42.9751	-20.9843
2.6	0.546875	0.171875	-44.0968	-20.01
2.65	0.195312	0.205078	-45.2716	-19.089
2.7	0.351562	0.258789	-46.1673	-18.3079
2.75	-0.351562	0.295898	-47.2624	-17.307
2.8	0.234375	0.333984	-48.2878	-16.2365
2.85	0.429688	0.374024	-49.4422	-15.295
2.9	0.3125	0.370117	-50.5864	-14.3432
2.95	0.273438	0.379883	-51.5414	-13.6215
3	-0.351562	0.378906	-52.571	-12.5551
3.05	0.507812	0.417969	-53.5453	-11.4335
3.1	-0.0390625	0.427734	-54.6587	-10.451
3.15	0.742188	0.480469	-55.5892	-9.70472
3.2	0.703125	0.506836	-56.9156	-8.93512
3.25	-0.0390625	0.5625	-57.9472	-7.87077
3.3	0.3125	0.588867	-59.0934	-6.92105
3.35	0.351562	0.635742	-60.2068	-5.93858
3.4	1.01562	0.680664	-61.2417	-5.2967
3.45	-0.742188	0.709961	-62.3143	-4.27329
3.5	0.703125	0.757813	-63.3561	-3.21918
3.55	-0.234375	0.766602	-64.488	-2.25513
3.6	1.17188	0.817383	-65.3345	-1.42494
3.65	0.859375	0.848633	-66.6854	-0.679905
3.7	0.9375	0.887695	-67.9279	0.173617
3.75	1.5625	0.910156	-69.3668	0.830644
3.8	1.21094	0.946289	-70.4344	1.43978
3.85	2.07031	0.973633	-71.9511	2.01902
3.9	0.9375	0.986328	-73.39	2.67605
3.95	1.71875	1.02051	-74.7716	3.39039
4	0.585938	1.03516	-76.1286	4.12929
4.05	1.5625	1.08496	-77.1737	4.76094
4.1	0.976562	1.0918	-78.6331	5.3975
4.15	1.99219	1.125	-79.9635	6.163
4.2	1.25	1.11914	-81.4679	6.75453
4.25	1.67969	1.12793	-82.597	7.30226
4.3	0.898438	1.16016	-84.0277	7.96748
4.35	1.71875	1.1875	-85.3438	8.74731
4.4	1.67969	1.22168	-86.2694	9.0793
4.45	1.25	1.23047	-86.5445	9.2234
4.5	0.898438	1.28809	-87.6223	9.8223
4.55	0.703125	1.28125	-89.1296	10.8301
4.6	2.10938	1.30469	-90.5583	11.4974
4.65	1.79688	1.2832	-92.3664	12.2044
4.7	1.75781	1.27051	-93.8667	12.8
4.75	1.25	1.24707	-95.6606	13.5213
4.8	1.09375	1.19922	-96.9808	14.297
4.85	1.32812	1.17871	-98.6456	15.1473
4.9	0.9375	1.12305	-99.9597	15.9292
4.95	1.67969	1.10644	-101.657	16.7467
5	0.859375	1.05469	-102.774	17.3067

## Sheet: Fig 1D
ccw			cw			MA
x	y		x	y		x	y
-8.4393e-05	0.00666613		-1.7764e-05	0.00666664		-0.00017838	0.00666428
-0.00051647	0.0133188		-0.00011699	0.0133326		-0.00053613	0.0133213
-0.00120893	0.0199494		-0.00027763	0.0199973		-0.00108094	0.0199657
-0.00213943	0.0265508		-0.00047821	0.0266609		-0.00175926	0.0265978
-0.00327665	0.0331198		-0.00068815	0.0333243		-0.00255164	0.0332172
-0.00463203	0.0396472		-0.00085367	0.0399889		-0.00336884	0.0398336
-0.00610447	0.0461492		-0.00093911	0.046655		-0.00420521	0.0464476
-0.00773386	0.0526137		-0.00085276	0.0533211		-0.00501	0.0530655
-0.00942821	0.0590615		-0.00063365	0.0599842		-0.00577643	0.0596879
-0.0111848	0.0654925		-0.00027925	0.0666415		-0.0064943	0.0663158
-0.0129906	0.07191		0.00029019	0.0732838		-0.007124	0.0729527
-0.0148227	0.07832		0.00103129	0.0799091		-0.00767447	0.0795966
-0.0166926	0.084719		0.00193163	0.0865147		-0.00816263	0.0862454
-0.0186214	0.0911006		0.00303479	0.0930895		-0.00858958	0.0928984
-0.0205979	0.0974675		0.00428564	0.0996377		-0.00896322	0.0995546
-0.0226524	0.10381		0.00571738	0.106149		-0.00929375	0.106213
-0.024773	0.11013		0.007276	0.112631		-0.00960497	0.112872
-0.0270003	0.116414		0.00898369	0.119075		-0.0098969	0.119533
-0.0293053	0.122669		0.0108044	0.125488		-0.0101627	0.126194
-0.0317037	0.128889		0.0127849	0.131854		-0.0104024	0.132856
-0.034176	0.135081		0.0148801	0.138183		-0.0106228	0.139519
-0.036756	0.141228		0.0171174	0.144463		-0.0108353	0.146183
-0.0394296	0.147335		0.0194467	0.150709		-0.0110613	0.152846
-0.0422343	0.153383		0.0218907	0.156912		-0.0112897	0.159508
-0.0451377	0.159384		0.0244187	0.163081		-0.0115374	0.16617
-0.0481809	0.165316		0.0270486	0.169207		-0.0118054	0.172832
-0.0513278	0.171193		0.0297543	0.175299		-0.012094	0.179492
-0.0546089	0.176996		0.0325633	0.181346		-0.0123893	0.186152
-0.0579802	0.182748		0.0354587	0.187351		-0.012688	0.192812
-0.0614661	0.188431		0.0384733	0.193297		-0.0129856	0.199472
-0.0650362	0.194061		0.0415773	0.199197		-0.0132833	0.206132
-0.0687147	0.199621		0.0448023	0.205031		-0.0135593	0.212793
-0.072457	0.205138		0.0481344	0.210806		-0.0138035	0.219455
-0.0762835	0.210597		0.0516077	0.216496		-0.0140308	0.226118
-0.0801794	0.216007		0.0551786	0.222126		-0.0142432	0.232781
-0.0841779	0.221341		0.0588662	0.22768		-0.0144647	0.239444
-0.0882595	0.226612		0.0626328	0.23318		-0.0146863	0.246107
-0.0924426	0.231803		0.0665118	0.238602		-0.0148987	0.252771
-0.0966988	0.236935		0.0704761	0.243962		-0.015101	0.259434
-0.101044	0.24199		0.0745597	0.249232		-0.015285	0.266098
-0.105458	0.246987		0.0787296	0.254433		-0.0154895	0.272762
-0.110022	0.251847		0.0829485	0.259595		-0.0158121	0.279421
-0.114742	0.256555		0.0871536	0.264769		-0.0163252	0.286068
-0.11971	0.260999		0.0912841	0.270001		-0.0170363	0.292696
-0.124849	0.265247		0.0953669	0.275272		-0.0179042	0.299306
-0.130163	0.269272		0.0994366	0.280552		-0.0188835	0.305901
-0.135595	0.273137		0.103507	0.285832		-0.0199897	0.312475
-0.141184	0.276772		0.107568	0.291119		-0.0212099	0.319029
-0.146874	0.280245		0.111635	0.296401		-0.0225295	0.325564
-0.152691	0.283502		0.115716	0.301673		-0.0239447	0.332078
-0.158595	0.286599		0.119811	0.306934		-0.0254508	0.338573
-0.164596	0.289503		0.123946	0.312163		-0.0269978	0.345057
-0.170653	0.292287		0.128132	0.317351		-0.0285801	0.351533
-0.176779	0.294918		0.132396	0.322476		-0.0301879	0.358003
-0.182948	0.297444		0.136725	0.327546		-0.0317989	0.364472
-0.189167	0.299847		0.141155	0.332528		-0.0333967	0.370945
-0.195415	0.302173		0.145674	0.33743		-0.0349692	0.377423
-0.201701	0.304394		0.150304	0.342226		-0.0365316	0.383904
-0.208016	0.306529		0.155011	0.346947		-0.0380886	0.390387
-0.214369	0.30855		0.159822	0.351562		-0.0396323	0.396872
-0.220748	0.310489		0.164711	0.356095		-0.0411583	0.403362
-0.227157	0.312321		0.169704	0.360512		-0.0426666	0.409856
-0.233593	0.314063		0.174766	0.36485		-0.0441838	0.416347
-0.240066	0.315656		0.179902	0.369101		-0.0457231	0.422834
-0.24657	0.317121		0.18508	0.373299		-0.047311	0.429309
-0.253113	0.318398		0.190306	0.37744		-0.0489441	0.435772
-0.259681	0.31954		0.195569	0.381531		-0.0506157	0.442226
-0.266277	0.320509		0.200889	0.385549		-0.0523192	0.448671
-0.27289	0.321355		0.206254	0.389507		-0.0540479	0.45511
-0.279521	0.322041		0.21168	0.393379		-0.0557942	0.461544
-0.286163	0.322615		0.217157	0.39718		-0.057557	0.467973
-0.292814	0.323073		0.222681	0.400913		-0.0593438	0.474396
-0.299474	0.323371		0.228264	0.404557		-0.0611427	0.480815
-0.306139	0.323522		0.233911	0.408099		-0.0629536	0.487231
-0.312805	0.323562		0.239605	0.411567		-0.0647788	0.493643
-0.319471	0.323454		0.24536	0.414933		-0.0666148	0.500052
-0.326134	0.323238		0.25116	0.418219		-0.0684618	0.506458
-0.332791	0.322876		0.257019	0.421399		-0.0703186	0.512861
-0.339441	0.322403		0.26292	0.424501		-0.0721928	0.519259
-0.346082	0.321813		0.268859	0.427531		-0.0740943	0.525648
-0.352706	0.321067		0.274847	0.430462		-0.0760045	0.532035
-0.359318	0.320211		0.280873	0.433313		-0.0779311	0.538418
-0.365907	0.319197		0.286944	0.436066		-0.0798902	0.54479
-0.372475	0.318056		0.293045	0.438755		-0.0818884	0.55115
-0.379008	0.316728		0.299175	0.441375		-0.0839332	0.557496
-0.385513	0.315266		0.305331	0.443935		-0.0860125	0.563829
-0.391979	0.313642		0.311524	0.446404		-0.0881134	0.570156
-0.398414	0.311903		0.317746	0.448797		-0.0902338	0.576477
-0.404807	0.310009		0.324006	0.45109		-0.092396	0.582783
-0.41116	0.307989		0.330288	0.453321		-0.0945841	0.589081
-0.417462	0.305814		0.336604	0.455453		-0.0967915	0.595371
-0.423725	0.30353		0.342947	0.457506		-0.0990192	0.601655
-0.429936	0.301107		0.349325	0.459446		-0.101257	0.607935
-0.436104	0.298579		0.355728	0.461303		-0.103509	0.614209
-0.442219	0.295922		0.362165	0.463038		-0.10576	0.620484
-0.448293	0.293175		0.368628	0.464674		-0.108014	0.626759
-0.454309	0.290301		0.37512	0.466189		-0.110272	0.633031
-0.460276	0.28733		0.381633	0.467614		-0.112547	0.639298
-0.466175	0.284223		0.388169	0.468926		-0.114836	0.645559
-0.472017	0.281012		0.394721	0.470159		-0.117158	0.651808
-0.477772	0.277647		0.401288	0.471304		-0.119518	0.658043
-0.48346	0.27417		0.407867	0.47238		-0.121909	0.664267
-0.489058	0.270549		0.414462	0.473361		-0.124331	0.670477
-0.494585	0.266821		0.421066	0.474271		-0.126782	0.676677
-0.500018	0.262957		0.427683	0.47508		-0.129248	0.682871
-0.505389	0.259009		0.434312	0.475795		-0.131717	0.689064
-0.510678	0.25495		0.440952	0.476382		-0.1342	0.695251
-0.515897	0.250802		0.4476	0.476883		-0.136702	0.70143
-0.521008	0.246521		0.454255	0.477288		-0.139242	0.707594
-0.526034	0.242141		0.460913	0.477625		-0.141801	0.71375
-0.530952	0.237641		0.467575	0.477856		-0.144393	0.719892
-0.535783	0.233047		0.47424	0.478015		-0.147015	0.726022
-0.540499	0.228334		0.480907	0.478074		-0.14967	0.732137
-0.545114	0.223523		0.487573	0.478074		-0.152383	0.738227
-0.54958	0.218574		0.494239	0.478009		-0.155151	0.744291
-0.553936	0.213526		0.500905	0.477893		-0.157961	0.750337
-0.558154	0.208364		0.507569	0.477689		-0.160807	0.756365
-0.562266	0.203117		0.51423	0.477423		-0.163689	0.762377
-0.566236	0.197761		0.520887	0.477067		-0.166615	0.768367
-0.570085	0.192318		0.527541	0.476661		-0.169599	0.774328
-0.573766	0.186759		0.534192	0.476194		-0.172647	0.780258
-0.577314	0.181115		0.540839	0.475684		-0.175743	0.786162
-0.580709	0.175378		0.547479	0.475087		-0.178856	0.792057
-0.584001	0.169581		0.554111	0.474409		-0.181996	0.797938
-0.587147	0.163703		0.560732	0.473633		-0.185154	0.803809
-0.590186	0.157769		0.567344	0.472778		-0.188339	0.809666
-0.593068	0.151758		0.573943	0.471833		-0.191566	0.8155
-0.595827	0.145688		0.580533	0.470824		-0.194822	0.821317
-0.598424	0.139549		0.587109	0.469726		-0.198114	0.827114
-0.600899	0.133359		0.593673	0.468562		-0.201439	0.832893
-0.603215	0.127107		0.60022	0.467303		-0.204785	0.838659
-0.605425	0.120817		0.606749	0.465959		-0.208141	0.844419
-0.607487	0.114477		0.613256	0.464507		-0.211521	0.850165
-0.609423	0.108098		0.619747	0.462988		-0.214926	0.855897
-0.611192	0.10167		0.626217	0.46138		-0.218371	0.861604
-0.61283	0.0952081		0.632671	0.459709		-0.221844	0.867295
-0.614341	0.0887151		0.639107	0.457971		-0.225344	0.872969
-0.615697	0.0821877		0.645515	0.45613		-0.228859	0.878634
-0.616945	0.0756388		0.651896	0.454202		-0.232381	0.884294
-0.618032	0.0690615		0.658248	0.452176		-0.235917	0.889946
-0.618983	0.0624629		0.664559	0.450028		-0.239461	0.895593
-0.619823	0.0558494		0.670841	0.447796		-0.243012	0.901235
-0.62052	0.0492192		0.677081	0.44545		-0.246569	0.906873
-0.621108	0.0425786		0.683288	0.443018		-0.250157	0.912492
-0.62152	0.0359247		0.689463	0.440504		-0.253776	0.918091
-0.621789	0.0292634		0.695616	0.437937		-0.257429	0.923668
-0.621933	0.0225983		0.701739	0.435301		-0.261106	0.929229
-0.621909	0.0159317		0.707823	0.432575		-0.264808	0.934773
-0.621752	0.00926689		0.713879	0.429788		-0.26854	0.940297
-0.621432	0.00260789		0.719891	0.426907		-0.272305	0.945799
-0.620982	-0.00404356		0.725873	0.423964		-0.27608	0.951294
-0.620387	-0.0106836		0.7318	0.420913		-0.279866	0.956781
-0.619684	-0.0173131		0.737685	0.417781		-0.283664	0.96226
-0.618837	-0.0239258		0.743512	0.414541		-0.287467	0.967735
-0.617874	-0.0305225		0.749298	0.41123		-0.291301	0.973189
-0.616752	-0.0370941		0.755031	0.407828		-0.295151	0.978632
-0.615506	-0.0436432		0.760727	0.404362		-0.299028	0.984055
-0.61409	-0.0501578		0.766372	0.400817		-0.302939	0.989454
-0.612545	-0.0566431		0.771982	0.397215		-0.306885	0.994828
-0.610831	-0.0630854		0.777542	0.393536		-0.310839	1.00019
-0.609007	-0.0694979		0.783053	0.389785		-0.314819	1.00554
-0.607027	-0.0758637		0.788506	0.38595		-0.318815	1.01088
-0.604925	-0.0821904		0.793917	0.382055		-0.322848	1.01619
-0.602637	-0.0884522		0.799287	0.378105		-0.326936	1.02146
-0.600204	-0.0946587		0.804631	0.374119		-0.331074	1.02668
-0.597579	-0.100787		0.809939	0.370085		-0.335253	1.03188
-0.594828	-0.106859		0.815209	0.366002		-0.339464	1.03704
-0.59191	-0.112854		0.820429	0.361855		-0.343705	1.04219
-0.588869	-0.118787		0.825609	0.357658		-0.347986	1.0473
-0.585648	-0.124623		0.83075	0.353414		-0.352324	1.05236
-0.582287	-0.130381		0.835866	0.34914		-0.356706	1.05739
-0.578762	-0.13604		0.840933	0.344807		-0.361114	1.06239
-0.575206	-0.141678		0.845981	0.340453		-0.365533	1.06738
-0.571618	-0.147297		0.851011	0.336077		-0.369964	1.07236
-0.567967	-0.152875		0.856001	0.331657		-0.3744	1.07733
-0.564204	-0.158378		0.860904	0.327139		-0.378849	1.0823
-0.560308	-0.163788		0.865735	0.322545		-0.383312	1.08725
-0.556316	-0.169127		0.87051	0.317893		-0.387791	1.09219
-0.552207	-0.174378		0.875201	0.313156		-0.392272	1.09713
-0.548001	-0.17955		0.87979	0.308321		-0.396747	1.10207
-0.543694	-0.184639		0.88428	0.303392		-0.401222	1.10701
-0.539281	-0.189635		0.888676	0.298381		-0.405703	1.11195
-0.534759	-0.194534		0.892981	0.29329		-0.410194	1.11687
-0.530154	-0.199355		0.89722	0.288144		-0.414696	1.12179
-0.525448	-0.204077		0.901361	0.28292		-0.419204	1.1267
-0.520639	-0.208694		0.905409	0.277623		-0.42372	1.13161
-0.515724	-0.213198		0.909367	0.272258		-0.428259	1.13649
-0.510684	-0.217562		0.913261	0.266847		-0.432835	1.14134
-0.50553	-0.22179		0.917083	0.261385		-0.437434	1.14616
-0.500299	-0.225923		0.920841	0.255879		-0.442047	1.15098
-0.494976	-0.229936		0.924503	0.250307		-0.446669	1.15578
-0.489557	-0.23382		0.928076	0.244679		-0.451315	1.16056
-0.484037	-0.237558		0.931574	0.239004		-0.45599	1.16531
-0.478423	-0.241154		0.93499	0.233279		-0.460688	1.17004
-0.472708	-0.244586		0.938342	0.227516		-0.465428	1.17473
-0.466921	-0.247897		0.941642	0.221723		-0.470192	1.1794
-0.461075	-0.2511		0.944876	0.215894		-0.474971	1.18404
-0.455153	-0.254163		0.948015	0.210012		-0.479766	1.18868
-0.449176	-0.257115		0.951087	0.204096		-0.484581	1.19329
-0.443127	-0.259918		0.95407	0.198134		-0.489413	1.19788
-0.437029	-0.262612		0.95698	0.192136		-0.494266	1.20245
-0.430868	-0.265158		0.959794	0.186092		-0.49913	1.20701
-0.424662	-0.267594		0.962535	0.180015		-0.504029	1.21153
-0.418399	-0.26988		0.96524	0.173922		-0.50899	1.21598
-0.412059	-0.27194		0.96792	0.167817		-0.514008	1.22037
-0.405654	-0.273789		0.970558	0.161695		-0.519071	1.22471
-0.399203	-0.275473		0.973169	0.155561		-0.524196	1.22897
-0.392697	-0.276926		0.975754	0.149416		-0.529371	1.23318
-0.38616	-0.278234		0.978291	0.143251		-0.534579	1.23734
-0.379588	-0.279357		0.980755	0.137056		-0.539812	1.24147
-0.372998	-0.28036		0.983146	0.130833		-0.545058	1.24558
-0.366383	-0.281188		0.985454	0.124578		-0.550337	1.24965
-0.359751	-0.281873		0.987708	0.118304		-0.55565	1.25368
-0.353106	-0.282403		0.989922	0.112016		-0.561016	1.25764
-0.346446	-0.282701		0.992102	0.105716		-0.566432	1.26153
-0.33978	-0.282817		0.994266	0.0994103		-0.571909	1.26533
-0.333115	-0.28269		0.996409	0.0930973		-0.577432	1.26906
-0.326454	-0.282395		0.99852	0.0867738		-0.583005	1.27272
-0.319808	-0.28187		1.0006	0.080439		-0.588608	1.27633
-0.313175	-0.281205		1.00262	0.0740861		-0.594231	1.27991
-0.306561	-0.280369		1.00455	0.0677051		-0.599878	1.28346
-0.299967	-0.279392		1.00642	0.0613079		-0.605556	1.28695
-0.293405	-0.278212		1.00824	0.0548937		-0.611275	1.29038
-0.286876	-0.276864		1.01003	0.0484716		-0.617039	1.29373
-0.280395	-0.275301		1.01178	0.0420372		-0.622835	1.29702
-0.273952	-0.273589		1.01348	0.0355912		-0.628662	1.30026
-0.267562	-0.271688		1.01511	0.0291274		-0.634513	1.30345
-0.261214	-0.269652		1.01669	0.0226496		-0.640389	1.3066
-0.254925	-0.267441		1.01818	0.0161529		-0.646282	1.30972
-0.24868	-0.265105		1.01961	0.0096414		-0.652197	1.31279
-0.242507	-0.26259		1.02097	0.00311453		-0.658139	1.31582
-0.236391	-0.259937		1.02228	-0.00342237		-0.664108	1.31879
-0.230354	-0.257108		1.02351	-0.00997334		-0.670093	1.32172
-0.224374	-0.25416		1.02468	-0.0165366		-0.676097	1.32462
-0.218482	-0.251042		1.02578	-0.0231127		-0.682123	1.32747
-0.212656	-0.247801		1.02682	-0.0296983		-0.68817	1.33028
-0.206925	-0.244395		1.02778	-0.0362953		-0.694233	1.33305
-0.201266	-0.240871		1.02868	-0.0429011		-0.700322	1.33577
-0.195715	-0.237179		1.02951	-0.0495154		-0.706431	1.33844
-0.190247	-0.233366		1.03029	-0.0561362		-0.712563	1.34105
-0.184896	-0.229388		1.03101	-0.0627642		-0.718717	1.34361
-0.179635	-0.225294		1.03167	-0.0693977		-0.724893	1.34612
-0.1745	-0.221042		1.03227	-0.0760373		-0.731093	1.34857
-0.169465	-0.216673		1.03283	-0.0826809		-0.737316	1.35097
-0.164571	-0.212146		1.03333	-0.0893288		-0.743565	1.35329
-0.15979	-0.2075		1.03379	-0.0959793		-0.749842	1.35554
-0.155185	-0.202679		1.03423	-0.102631		-0.756156	1.35768
-0.150725	-0.197724		1.03468	-0.109283		-0.762507	1.3597
-0.146469	-0.192593		1.03512	-0.115935		-0.768892	1.36162
-0.142356	-0.187346		1.03556	-0.122588		-0.775299	1.36346
-0.138415	-0.181969		1.03593	-0.129243		-0.781723	1.36525
-0.134601	-0.176501		1.03627	-0.135902		-0.788164	1.36697
-0.130972	-0.170909		1.03656	-0.142562		-0.794633	1.36858
-0.127512	-0.16521		1.03685	-0.149222		-0.801125	1.37009
-0.124252	-0.159395		1.03711	-0.155884		-0.807635	1.37153
-0.121137	-0.153501		1.03733	-0.162547		-0.814159	1.3729
-0.118191	-0.14752		1.03748	-0.169212		-0.820691	1.37424
-0.115374	-0.141478		1.03757	-0.175878		-0.827235	1.37551
-0.112747	-0.135351		1.0376	-0.182544		-0.833792	1.37671
-0.110273	-0.12916		1.0376	-0.189211		-0.840362	1.37784
-0.108009	-0.12289		1.03755	-0.195878		-0.846947	1.37888
-0.105911	-0.116562		1.03748	-0.202544		-0.853545	1.37984
-0.104022	-0.110168		1.03736	-0.20921		-0.86015	1.38074
-0.102275	-0.103735		1.03719	-0.215874		-0.866763	1.38159
-0.100722	-0.0972513		1.03696	-0.222537		-0.873381	1.38239
-0.0992942	-0.0907394		1.03665	-0.229196		-0.880001	1.38317
-0.0980112	-0.0841974		1.03622	-0.235849		-0.886624	1.38394
-0.0968423	-0.077634		1.03571	-0.242496		-0.893249	1.38468
-0.0958589	-0.0710403		1.03513	-0.249137		-0.89988	1.38537
-0.0950093	-0.064428		1.03448	-0.255772		-0.906515	1.38602
-0.0943396	-0.057795		1.03374	-0.262398		-0.913154	1.38662
-0.0937967	-0.0511505		1.03293	-0.269015		-0.919795	1.38721
-0.0934062	-0.0444953		1.03201	-0.275618		-0.926438	1.38778
-0.0931265	-0.0378345		1.031	-0.282207		-0.93308	1.38834
-0.0929946	-0.0311691		1.02987	-0.288778		-0.939725	1.38889
-0.0929784	-0.0245025		1.02866	-0.295334		-0.946369	1.38943
-0.0930581	-0.0178363		1.02735	-0.30187		-0.953014	1.38997
-0.093287	-0.0111736		1.02592	-0.308382		-0.959659	1.3905
-0.0936145	-0.00451493		1.02439	-0.314872		-0.966304	1.39104
-0.0940783	0.00213558		1.02274	-0.321331		-0.972949	1.39158
-0.0946423	0.00877835		1.021	-0.327764		-0.979594	1.39212
-0.0953535	0.015407		1.01913	-0.334166		-0.986243	1.39261
-0.0962109	0.0220183		1.01722	-0.340552		-0.992895	1.39304
-0.0972735	0.0285997		1.01525	-0.346921		-0.999552	1.39341
-0.0984952	0.0351535		1.01325	-0.353279		-1.00621	1.39368
-0.0999561	0.0416581		1.01122	-0.35963		-1.01288	1.39387
-0.101576	0.0481249		1.00916	-0.36597		-1.01954	1.39401
-0.103375	0.0545442		1.00702	-0.372284		-1.02621	1.39409
-0.105324	0.0609197		1.00484	-0.378584		-1.03287	1.39412
-0.107456	0.0672364		1.00259	-0.38486		-1.03954	1.3941
-0.109707	0.0735116		1.00027	-0.39111		-1.04621	1.39407
-0.112063	0.0797479		0.997804	-0.397305		-1.05288	1.39408
-0.114496	0.0859546		0.995232	-0.403455		-1.05954	1.39409
-0.117055	0.0921108		0.992538	-0.409553		-1.06621	1.39409
-0.119713	0.0982245		0.989762	-0.415614		-1.07288	1.39407
-0.122553	0.104256		0.986925	-0.421647		-1.07954	1.39393
-0.125581	0.110195		0.984096	-0.427684		-1.0862	1.39367
-0.128822	0.116022		0.981243	-0.433709		-1.09286	1.39336
-0.132177	0.121783		0.97833	-0.439706		-1.09952	1.39301
-0.135697	0.127444		0.975351	-0.44567		-1.10617	1.39261
-0.139334	0.133031		0.972316	-0.451606		-1.11283	1.39217
-0.143108	0.138526		0.969192	-0.457495		-1.11948	1.39172
-0.146976	0.143956		0.965992	-0.463344		-1.12613	1.39125
-0.150958	0.149303		0.962683	-0.469131		-1.13278	1.39078
-0.155022	0.154588		0.95929	-0.474869		-1.13943	1.3903
-0.159209	0.159776		0.955802	-0.480551		-1.14607	1.3898
-0.163486	0.16489		0.952244	-0.486189		-1.15272	1.38929
-0.167859	0.169922		0.948568	-0.49175		-1.15937	1.3888
-0.172296	0.174897		0.944797	-0.497248		-1.16602	1.38833
-0.17682	0.179794		0.940905	-0.50266		-1.17267	1.38786
-0.181415	0.184624		0.936928	-0.508011		-1.17932	1.3874
-0.186101	0.189366		0.932841	-0.513278		-1.18597	1.38693
-0.190863	0.194032		0.928681	-0.518488		-1.19262	1.38646
-0.19573	0.198588		0.924433	-0.523626		-1.19927	1.38596
-0.200677	0.203057		0.920122	-0.528711		-1.20592	1.38546
-0.205717	0.20742		0.915716	-0.533714		-1.21256	1.38494
-0.210824	0.211706		0.911236	-0.538651		-1.21921	1.38443
-0.216016	0.215888		0.90666	-0.5435		-1.22586	1.3839
-0.221284	0.219973		0.902029	-0.548295		-1.2325	1.38332
-0.226669	0.223904		0.897345	-0.553039		-1.23913	1.38268
-0.23215	0.227698		0.892638	-0.55776		-1.24576	1.38196
-0.237754	0.23131		0.887898	-0.562448		-1.25238	1.38116
-0.243444	0.234783		0.883132	-0.567109		-1.25899	1.3803
-0.249246	0.238067		0.878333	-0.571737		-1.26559	1.37935
-0.255126	0.241208		0.87351	-0.576339		-1.27218	1.37835
-0.261091	0.244187		0.868629	-0.58088		-1.27877	1.37732
-0.26711	0.247053		0.863697	-0.585366		-1.28535	1.37627
-0.27319	0.249786		0.858685	-0.589762		-1.29193	1.37521
-0.279314	0.252422		0.853612	-0.594087		-1.29851	1.37415
-0.285495	0.254918		0.848465	-0.598324		-1.30509	1.37304
-0.291725	0.257292		0.843275	-0.602509		-1.31166	1.37191
-0.298019	0.259492		0.838034	-0.606629		-1.31821	1.3707
-0.304368	0.261524		0.832779	-0.610731		-1.32475	1.36939
-0.310787	0.263322		0.827511	-0.614817		-1.33127	1.368
-0.317251	0.264956		0.822224	-0.618877		-1.33777	1.36653
-0.323761	0.266392		0.816898	-0.622888		-1.34427	1.36502
-0.330281	0.267781		0.811562	-0.626884		-1.35075	1.36346
-0.336811	0.269125		0.806214	-0.630864		-1.35722	1.36185
-0.34336	0.270372		0.800844	-0.634816		-1.36367	1.36019
-0.349935	0.271476		0.795443	-0.638723		-1.37012	1.35848
-0.356538	0.272396		0.789995	-0.642566		-1.37655	1.35673
-0.363162	0.273141		0.784495	-0.646334		-1.38298	1.35495
-0.369802	0.273741		0.778929	-0.650003		-1.3894	1.35317
-0.376451	0.274225		0.773316	-0.6536		-1.39582	1.35136
-0.38311	0.274554		0.767645	-0.657104		-1.40223	1.34954
-0.389774	0.274722		0.761919	-0.660518		-1.40864	1.34769
-0.396441	0.274731		0.756138	-0.663839		-1.41504	1.34583
-0.403106	0.274581		0.750305	-0.667066		-1.42143	1.34394
-0.409765	0.274261		0.744425	-0.670209		-1.42781	1.34201
-0.416416	0.273807		0.738515	-0.673295		-1.43418	1.34004
-0.423052	0.273172		0.732567	-0.676304		-1.44054	1.33803
-0.42967	0.272363		0.726576	-0.67923		-1.44688	1.33599
-0.436262	0.271371		0.720551	-0.682084		-1.45321	1.3339
-0.442828	0.270213		0.714485	-0.684848		-1.45954	1.33178
-0.449369	0.268927		0.708363	-0.687488		-1.46588	1.32973
-0.455931	0.267749		0.702102	-0.689778		-1.47229	1.3279
-0.462519	0.266727		0.695708	-0.691665		-1.47877	1.32636
-0.469127	0.26585		0.689225	-0.693217		-1.48532	1.32509
-0.47576	0.265176		0.682648	-0.694307		-1.49191	1.3241
-0.482406	0.264655		0.676015	-0.694982		-1.49854	1.32335
-0.489059	0.26422		0.66936	-0.695371		-1.50518	1.32278
-0.495714	0.263831		0.662695	-0.695514		-1.51183	1.32237
-0.502371	0.263479		0.65603	-0.695355		-1.51849	1.3221
-0.50903	0.263147		0.649374	-0.694975		-1.52516	1.32196
-0.515688	0.262822		0.64274	-0.694322		-1.53183	1.32193
-0.522346	0.262475		0.636125	-0.693493		-1.53849	1.32197
-0.529	0.262065		0.629538	-0.692462		-1.54516	1.32204
-0.535647	0.261548		0.622967	-0.69134		-1.55183	1.32212
-0.542295	0.261059		0.616451	-0.689929		-1.55848	1.32246
-0.548952	0.2607		0.610013	-0.688196		-1.56512	1.32306
-0.555616	0.260507		0.603702	-0.68605		-1.57174	1.32391
-0.562282	0.260398		0.597487	-0.683637		-1.57832	1.32495
-0.568949	0.260368		0.591406	-0.680906		-1.58488	1.32615
-0.575615	0.260376		0.585426	-0.677959		-1.59141	1.3275
-0.582282	0.260407		0.579579	-0.674755		-1.59791	1.32897
-0.588949	0.260438		0.573832	-0.671377		-1.60439	1.33054
-0.595615	0.260445		0.56821	-0.667794		-1.61085	1.33218
-0.602282	0.260401		0.562671	-0.664084		-1.61731	1.33383
-0.608944	0.260149		0.557163	-0.660327		-1.6238	1.33533
-0.615588	0.259601		0.551603	-0.65665		-1.63037	1.3365
-0.622178	0.258594		0.545936	-0.653138		-1.63697	1.33743
-0.628711	0.257265		0.540204	-0.649734		-1.6436	1.33809
-0.635146	0.255523		0.534392	-0.646467		-1.65026	1.33851
-0.641507	0.253529		0.528551	-0.643255		-1.65691	1.33892
-0.647874	0.251552		0.522851	-0.639797		-1.66355	1.33956
-0.654273	0.249682		0.517319	-0.636077		-1.67016	1.34044
-0.660714	0.247962		0.512034	-0.632013		-1.67672	1.34161
-0.667188	0.246372		0.506959	-0.62769		-1.68323	1.34303
-0.6737	0.244943		0.502174	-0.623048		-1.68969	1.34468
-0.680229	0.243594		0.497591	-0.618207		-1.6961	1.34653
-0.686775	0.242333		0.493271	-0.613129		-1.70245	1.34856
-0.693332	0.241126		0.489149	-0.607889		-1.70875	1.35073
-0.699891	0.239935		0.485254	-0.602479		-1.71502	1.35299
-0.706445	0.238713		0.481496	-0.596972		-1.72128	1.35529
-0.712974	0.237367		0.477854	-0.591388		-1.72756	1.35752
-0.719462	0.235834		0.474219	-0.585799		-1.73389	1.35962
-0.725873	0.234004		0.470552	-0.580232		-1.74027	1.36154
-0.732209	0.231931		0.466838	-0.574696		-1.7467	1.3633
-0.738432	0.229539		0.463065	-0.569199		-1.75318	1.36489
-0.744571	0.22694		0.459273	-0.563716		-1.75967	1.36639
-0.750622	0.224142		0.455521	-0.558206		-1.76619	1.36781
-0.756608	0.221208		0.451809	-0.552668		-1.77271	1.36919
-0.762518	0.218122		0.448179	-0.547077		-1.77923	1.37055
-0.76837	0.214929		0.444614	-0.541443		-1.78577	1.37189
-0.774164	0.211632		0.441174	-0.535732		-1.79228	1.37329
-0.78	0.208409		0.437983	-0.529879		-1.79874	1.37497
-0.785932	0.205366		0.43521	-0.523816		-1.80511	1.37693
-0.791922	0.202441		0.432744	-0.517623		-1.8114	1.37914
-0.797961	0.199616		0.430569	-0.511321		-1.81761	1.38155
-0.804051	0.196903		0.428765	-0.504903		-1.82374	1.38419
-0.810176	0.194273		0.427243	-0.498412		-1.82978	1.38699
-0.81632	0.191683		0.426024	-0.491858		-1.83579	1.3899
-0.822457	0.189079		0.424987	-0.485272		-1.84175	1.39288
-0.828569	0.186417		0.424152	-0.478658		-1.84769	1.3959
-0.834654	0.183695		0.423449	-0.472029		-1.85363	1.39892
-0.840678	0.180838		0.422865	-0.465388		-1.85959	1.40191
-0.846635	0.177844		0.422328	-0.458743		-1.86559	1.40482
-0.85248	0.174638		0.421817	-0.452096		-1.87162	1.40766
-0.858247	0.171293		0.421347	-0.445446		-1.87767	1.41046
-0.863927	0.167804		0.420975	-0.438789		-1.88373	1.41323
-0.869546	0.164216		0.420686	-0.432129		-1.8898	1.41599
-0.875094	0.160519		0.420534	-0.425464		-1.89586	1.41877
-0.880595	0.156753		0.420498	-0.418797		-1.90191	1.42159
-0.886108	0.153005		0.42075	-0.412135		-1.90784	1.42462
-0.891687	0.149355		0.42132	-0.405493		-1.91366	1.42788
-0.89736	0.145854		0.422329	-0.398903		-1.91933	1.43138
-0.903105	0.142472		0.423672	-0.392373		-1.92486	1.4351
-0.908921	0.139213		0.425412	-0.385938		-1.93026	1.43901
-0.91478	0.136032		0.427429	-0.379584		-1.93556	1.44305
-0.920648	0.132867		0.429717	-0.373322		-1.94081	1.44717
-0.926494	0.129664		0.43215	-0.367115		-1.94603	1.45131
-0.932279	0.12635		0.434711	-0.36096		-1.95127	1.45544
-0.938007	0.12294		0.437356	-0.35484		-1.95652	1.45955
-0.943638	0.119371		0.440073	-0.348752		-1.96179	1.46362
-0.949202	0.115699		0.44286	-0.342697		-1.96708	1.46769
-0.95469	0.111913		0.445765	-0.336696		-1.97236	1.47176
-0.960121	0.108047		0.448761	-0.33074		-1.97764	1.47583
-0.965475	0.104075		0.451877	-0.324846		-1.98292	1.4799
-0.970765	0.100017		0.455075	-0.318997		-1.98821	1.48396
-0.975969	0.0958511		0.458385	-0.31321		-1.9935	1.488
-0.98109	0.0915819		0.461753	-0.307457		-1.99884	1.492
-0.986089	0.0871715		0.46519	-0.301744		-2.00419	1.49598
-0.991007	0.0826708		0.468694	-0.296073		-2.00955	1.49995
-0.995862	0.0781022		0.472345	-0.290495		-2.01485	1.50398
-1.0007	0.0735168		0.476143	-0.285016		-2.0201	1.50809
-1.00552	0.0689103		0.480133	-0.279675		-2.02529	1.51228
-1.01033	0.0642896		0.484266	-0.274444		-2.03043	1.51652
-1.0151	0.0596342		0.488568	-0.269351		-2.03553	1.52082
-1.01984	0.0549433		0.492984	-0.264357		-2.0406	1.52515
-1.02451	0.0501863		0.497527	-0.259478		-2.04564	1.52951
-1.02914	0.0453905		0.502175	-0.254699		-2.05065	1.53391
-1.03371	0.040538		0.506954	-0.25005		-2.05563	1.53835
-1.03822	0.0356348		0.511819	-0.245493		-2.0606	1.54279
-1.04265	0.0306512		0.516783	-0.241043		-2.06556	1.54724
-1.04702	0.0256171		0.521829	-0.236686		-2.07049	1.55172
-1.05134	0.0205337		0.526998	-0.232475		-2.07539	1.55625
-1.05562	0.0154272		0.532268	-0.228392		-2.08022	1.56085
-1.0599	0.0103169		0.537694	-0.224519		-2.08496	1.56553
-1.06417	0.00519702		0.543225	-0.220798		-2.08966	1.57026
-1.0684	3.9758e-05		0.54887	-0.21725		-2.09432	1.57503
-1.07258	-0.00515282		0.55459	-0.213826		-2.09894	1.57983
-1.07671	-0.0103835		0.560413	-0.210579		-2.10351	1.58469
-1.08081	-0.0156407		0.56631	-0.207471		-2.10802	1.58959
-1.08488	-0.0209233		0.572309	-0.204563		-2.11246	1.59457
-1.08896	-0.0261924		0.578402	-0.201856		-2.11675	1.59967
-1.09315	-0.0313795		0.584645	-0.199518		-2.12084	1.60494
-1.09746	-0.0364712		0.591002	-0.197512		-2.12467	1.61039
-1.10194	-0.0414038		0.597494	-0.195994		-2.12823	1.61603
-1.10655	-0.0462175		0.604061	-0.194843		-2.13153	1.62182
-1.11131	-0.0508851		0.610693	-0.194162		-2.13457	1.62776
-1.11614	-0.0554801		0.617348	-0.193781		-2.13745	1.63377
-1.12102	-0.0600237		0.624015	-0.193737		-2.14016	1.63986
-1.12594	-0.0645218		0.630678	-0.193954		-2.1427	1.64602
-1.1309	-0.0689779		0.637328	-0.194428		-2.14508	1.65225
-1.13589	-0.0733966		0.643948	-0.195217		-2.14733	1.65852
-1.14088	-0.077815		0.650541	-0.196204		-2.1495	1.66483
-1.14585	-0.0822604		0.657096	-0.197419		-2.15159	1.67116
-1.15081	-0.0867131		0.663614	-0.19882		-2.15356	1.67753
-1.15578	-0.0911615		0.670069	-0.200485		-2.15544	1.68392
-1.16073	-0.0956291		0.676478	-0.202319		-2.15724	1.69034
-1.1657	-0.100068		0.682797	-0.204445		-2.15881	1.69682
-1.17075	-0.104426		0.689011	-0.206859		-2.16015	1.70335
-1.17589	-0.108667		0.695061	-0.209659		-2.16124	1.70993
-1.1811	-0.112825		0.700976	-0.212735		-2.16209	1.71654
-1.18638	-0.116894		0.706706	-0.216143		-2.16277	1.72317
-1.1917	-0.120921		0.712303	-0.219765		-2.16332	1.72982
-1.19701	-0.124939		0.717744	-0.223617		-2.16374	1.73647
-1.20233	-0.128962		0.723071	-0.227625		-2.16406	1.74313
-1.20763	-0.133006		0.72825	-0.231823		-2.1643	1.74979
-1.21292	-0.13707		0.733317	-0.236155		-2.16445	1.75646
-1.21815	-0.141202		0.738265	-0.240623		-2.16462	1.76312
-1.2233	-0.145438		0.743169	-0.245139		-2.16487	1.76978
-1.22831	-0.149833		0.748033	-0.249698		-2.16513	1.77645
-1.23325	-0.154308		0.752834	-0.254324		-2.1654	1.78311
-1.23813	-0.158852		0.757513	-0.259073		-2.16551	1.78977
-1.24306	-0.163336		0.761987	-0.264015		-2.16537	1.79644
-1.24809	-0.167713		0.76615	-0.269223		-2.16499	1.80309
-1.2532	-0.171999		0.770057	-0.274624		-2.16436	1.80973
-1.2584	-0.176171		0.773623	-0.280257		-2.1635	1.81634
-1.26364	-0.180293		0.776962	-0.286027		-2.16249	1.82293
-1.26888	-0.184406		0.780175	-0.291868		-2.16136	1.8295
-1.27413	-0.188519		0.783331	-0.297741		-2.16012	1.83605
-1.27938	-0.192631		0.786366	-0.303677		-2.15877	1.84258
-1.28462	-0.196753		0.789235	-0.309695		-2.15733	1.84909
-1.28983	-0.20091		0.791901	-0.315805		-2.15582	1.85558
-1.295	-0.205122		0.794386	-0.321991		-2.15428	1.86207
-1.30007	-0.20945		0.796764	-0.328219		-2.15276	1.86856
-1.30507	-0.213855		0.79905	-0.334482		-2.15124	1.87505
-1.30997	-0.218372		0.801227	-0.340783		-2.14975	1.88155
-1.31477	-0.223002		0.803299	-0.347119		-2.14828	1.88805
-1.31945	-0.227746		0.80527	-0.353488		-2.14683	1.89456
-1.32399	-0.232633		0.807184	-0.359874		-2.14546	1.90108
-1.32837	-0.237658		0.809039	-0.366277		-2.14416	1.90762
-1.3326	-0.242809		0.810825	-0.3727		-2.14288	1.91417
-1.33674	-0.24804		0.812478	-0.379159		-2.14159	1.92071
-1.34078	-0.253338		0.813978	-0.385655		-2.14027	1.92724
-1.34479	-0.258664		0.815328	-0.392183		-2.13887	1.93376
-1.34881	-0.263982		0.816403	-0.398763		-2.13728	1.94023
-1.35298	-0.269185		0.817027	-0.4054		-2.13539	1.94663
-1.35732	-0.274249		0.817169	-0.412065		-2.1332	1.95292
-1.36183	-0.279157		0.816809	-0.418722		-2.13071	1.95911
-1.36645	-0.283965		0.816103	-0.425351		-2.12798	1.96519
-1.37116	-0.288682		0.815006	-0.431927		-2.12506	1.97118
-1.3759	-0.293365		0.813599	-0.438443		-2.12201	1.97711
-1.38065	-0.298041		0.811988	-0.444912		-2.11886	1.98299
-1.38541	-0.302716		0.810182	-0.45133		-2.11562	1.98881
-1.39014	-0.307408		0.808144	-0.457678		-2.11229	1.99459
-1.39487	-0.312111		0.805932	-0.463967		-2.10888	2.00032
-1.39956	-0.316847		0.803513	-0.470179		-2.10542	2.00602
-1.4042	-0.321634		0.800976	-0.476344		-2.10197	2.01172
-1.40871	-0.32654		0.798353	-0.482473		-2.09857	2.01745
-1.41311	-0.331555		0.795697	-0.488588		-2.09522	2.02322
-1.41735	-0.336699		0.792979	-0.494675		-2.09192	2.02901
-1.42146	-0.341942		0.790223	-0.500745		-2.08871	2.03486
-1.42539	-0.347331		0.787445	-0.506806		-2.08557	2.04074
-1.4292	-0.352803		0.784614	-0.512841		-2.08247	2.04664
-1.43286	-0.358371		0.781699	-0.518837		-2.07939	2.05255
-1.43643	-0.364		0.778704	-0.524793		-2.0763	2.05846
-1.43992	-0.369683		0.775564	-0.530674		-2.07319	2.06435
-1.44336	-0.375396		0.772298	-0.536486		-2.07002	2.07022
-1.44675	-0.381134		0.768903	-0.542223		-2.06678	2.07604
-1.45012	-0.386886		0.765303	-0.547835		-2.06344	2.08182
-1.45348	-0.392644		0.761547	-0.553342		-2.06002	2.08754
-1.45682	-0.398416		0.757596	-0.558712		-2.05654	2.09322
-1.46011	-0.404214		0.753527	-0.563993		-2.05302	2.09889
-1.46332	-0.410055		0.749319	-0.569164		-2.04947	2.10453
-1.46647	-0.415931		0.745013	-0.574253		-2.04591	2.11016
-1.46951	-0.421865		0.7406	-0.57925		-2.04235	2.1158
-1.47246	-0.427843		0.736111	-0.584179		-2.03878	2.12143
-1.47531	-0.433871		0.731511	-0.589005		-2.03518	2.12704
-1.4781	-0.439924		0.726811	-0.593732		-2.03153	2.13262
-1.48084	-0.446004		0.721968	-0.598314		-2.02781	2.13815
-1.48355	-0.452093		0.717006	-0.602767		-2.02401	2.14363
-1.48625	-0.458189		0.711882	-0.607031		-2.02013	2.14905
-1.48893	-0.464291		0.70664	-0.61115		-2.01617	2.15442
-1.4916	-0.470402		0.701252	-0.615076		-2.01214	2.15973
-1.49424	-0.476525		0.695765	-0.618862		-2.00805	2.16499
-1.49683	-0.482668		0.690159	-0.622471		-2.00391	2.17021
-1.49936	-0.488834		0.684478	-0.625959		-1.99973	2.17541
-1.50183	-0.495026		0.678697	-0.629279		-1.9955	2.18057
-1.50425	-0.501237		0.672843	-0.632469		-1.99124	2.18569
-1.50661	-0.507473		0.666898	-0.635485		-1.98692	2.19077
-1.50894	-0.513721		0.660878	-0.638351		-1.98254	2.19579
-1.51124	-0.519977		0.654759	-0.640997		-1.97808	2.20075
-1.51354	-0.526236		0.648567	-0.643466		-1.97354	2.20564
-1.51579	-0.532509		0.642294	-0.645725		-1.96896	2.21048
-1.51801	-0.538796		0.63597	-0.647835		-1.96434	2.21529
-1.52016	-0.545105		0.629586	-0.649753		-1.95967	2.22004
-1.52229	-0.551423		0.623153	-0.651505		-1.95493	2.22473
-1.52439	-0.55775		0.616663	-0.653027		-1.95013	2.22935
-1.52648	-0.564082		0.610133	-0.654372		-1.94525	2.23389
-1.52856	-0.570413		0.603554	-0.65545		-1.94027	2.23833
-1.53069	-0.576734		0.596941	-0.656296		-1.93519	2.24264
-1.53284	-0.583042		0.590297	-0.65684		-1.93002	2.24686
-1.53501	-0.589347		0.583639	-0.657174		-1.92477	2.25096
-1.5372	-0.595645		0.576972	-0.657221		-1.91944	2.25497
-1.5394	-0.601936		0.570308	-0.657048		-1.91402	2.25885
-1.54165	-0.608211		0.563659	-0.656559		-1.90851	2.2626
-1.54397	-0.614461		0.557036	-0.655798		-1.90284	2.26611
-1.54647	-0.620641		0.550481	-0.654583		-1.89703	2.26938
-1.54911	-0.626765		0.543998	-0.653031		-1.89108	2.27239
-1.55192	-0.632809		0.537637	-0.651032		-1.88502	2.27516
-1.55485	-0.6388		0.531381	-0.648729		-1.87885	2.2777
-1.55788	-0.644735		0.525272	-0.646061		-1.87262	2.28005
-1.56098	-0.650639		0.519274	-0.643151		-1.86632	2.28224
-1.56412	-0.656516		0.513424	-0.639954		-1.85997	2.28428
-1.56729	-0.662383		0.507684	-0.636563		-1.85359	2.2862
-1.57048	-0.66824		0.502095	-0.632929		-1.84717	2.28799
-1.57365	-0.674101		0.496614	-0.629134		-1.84072	2.28969
-1.57681	-0.679971		0.491276	-0.62514		-1.83425	2.29131
-1.57994	-0.685862		0.486033	-0.621021		-1.82778	2.29289
-1.58297	-0.691798		0.480897	-0.616772		-1.8213	2.29446
-1.58591	-0.697779		0.475824	-0.612446		-1.81482	2.29604
-1.5887	-0.703834		0.470813	-0.60805		-1.80836	2.29768
-1.59135	-0.709953		0.46583	-0.603621		-1.80191	2.29939
-1.59381	-0.71615		0.460889	-0.599144		-1.79548	2.30114
-1.59615	-0.722391		0.456002	-0.59461		-1.78905	2.30289
-1.59841	-0.728663		0.451235	-0.589949		-1.7826	2.30459
-1.60064	-0.734948		0.446584	-0.585173		-1.77614	2.30621
-1.6028	-0.741252		0.442083	-0.580255		-1.76966	2.30778
-1.60492	-0.747573		0.437692	-0.575239		-1.76316	2.30929
-1.607	-0.753908		0.433471	-0.570079		-1.75665	2.31072
-1.60905	-0.760252		0.429384	-0.564812		-1.75012	2.31206
-1.61105	-0.766611		0.42547	-0.559415		-1.74358	2.31334
-1.61301	-0.772983		0.421683	-0.553929		-1.73703	2.31456
-1.61492	-0.779371		0.418017	-0.54836		-1.73046	2.31573
-1.61674	-0.785782		0.414504	-0.542694		-1.72389	2.31686
-1.61852	-0.792208		0.411118	-0.536951		-1.71731	2.31791
-1.62026	-0.798645		0.407928	-0.531098		-1.71071	2.31888
-1.62195	-0.805093		0.404875	-0.525171		-1.70411	2.31981
-1.62358	-0.811556		0.402005	-0.519154		-1.6975	2.32065
-1.62518	-0.818028		0.399285	-0.513068		-1.69087	2.32141
-1.62676	-0.824505		0.39679	-0.506885		-1.68424	2.32207
-1.62833	-0.830984		0.394475	-0.500633		-1.6776	2.32262
-1.6299	-0.837463		0.392408	-0.494295		-1.67094	2.32305
-1.63146	-0.843944		0.390526	-0.4879		-1.66429	2.32338
-1.633	-0.850432		0.388876	-0.48144		-1.65762	2.32363
-1.63451	-0.856926		0.38739	-0.474942		-1.65096	2.3238
-1.63597	-0.86343		0.386124	-0.468396		-1.64429	2.32386
-1.63743	-0.869934		0.385052	-0.461816		-1.63763	2.32383
-1.63888	-0.876441		0.38423	-0.4552		-1.63096	2.32362
-1.64042	-0.882927		0.383699	-0.448555		-1.62431	2.32314
-1.64211	-0.889377		0.383585	-0.441889		-1.61769	2.32241
-1.64393	-0.895791		0.38381	-0.435226		-1.6111	2.32139
-1.64592	-0.902155		0.384472	-0.428593		-1.60455	2.32014
-1.648	-0.908487		0.385437	-0.421996		-1.59805	2.31865
-1.65019	-0.914784		0.386773	-0.415465		-1.59159	2.317
-1.65241	-0.92107		0.388336	-0.408984		-1.58517	2.31521
-1.65466	-0.927346		0.390184	-0.402579		-1.57879	2.31329
-1.65691	-0.933622		0.392227	-0.396233		-1.57243	2.31127
-1.65915	-0.939902		0.394509	-0.389969		-1.56611	2.30916
-1.66136	-0.946191		0.396952	-0.383766		-1.55981	2.30698
-1.6635	-0.952503		0.399578	-0.377638		-1.55352	2.30477
-1.66556	-0.958843		0.402301	-0.371553		-1.54723	2.30257
-1.66749	-0.965226		0.40514	-0.365521		-1.54093	2.30037
-1.66931	-0.97164		0.408061	-0.359528		-1.53464	2.29816
-1.67112	-0.978056		0.411209	-0.353651		-1.52843	2.29575
-1.67302	-0.984446		0.414615	-0.347921		-1.52231	2.29311
-1.67511	-0.990775		0.418416	-0.342443		-1.51632	2.29017
-1.67736	-0.99705		0.42251	-0.337182		-1.51045	2.28701
-1.67972	-1.00329		0.426893	-0.332159		-1.50467	2.28368
-1.68211	-1.00951		0.431459	-0.327301		-1.49897	2.28024
-1.68453	-1.01572		0.436233	-0.322648		-1.49333	2.27669
-1.68695	-1.02194		0.441141	-0.318136		-1.48774	2.27305
-1.68934	-1.02816		0.446214	-0.313811		-1.4822	2.26934
-1.6917	-1.03439		0.451388	-0.309607		-1.47669	2.26559
-1.69396	-1.04066		0.456663	-0.30553		-1.47117	2.26185
-1.69611	-1.04697		0.461986	-0.301517		-1.46561	2.25816
-1.69803	-1.05336		0.467327	-0.297527		-1.46001	2.25455
-1.6998	-1.05979		0.472688	-0.293564		-1.45437	2.251
-1.70132	-1.06628		0.478062	-0.289618		-1.44867	2.24754
-1.70268	-1.0728		0.483453	-0.285696		-1.44294	2.24413
-1.70385	-1.07937		0.488887	-0.281834		-1.43719	2.24076
-1.70488	-1.08595		0.494357	-0.278023		-1.43142	2.23741
-1.70578	-1.09256		0.499896	-0.274314		-1.42566	2.23406
-1.70658	-1.09918		0.505497	-0.270698		-1.41992	2.23067
-1.70735	-1.1058		0.511219	-0.267277		-1.41426	2.22716
-1.70815	-1.11242		0.517057	-0.264058		-1.40868	2.2235
-1.70901	-1.11903		0.523049	-0.261135		-1.4032	2.2197
-1.70991	-1.12563		0.529139	-0.258423		-1.39782	2.21577
-1.71088	-1.13223		0.535359	-0.256023		-1.39253	2.21171
-1.71188	-1.13882		0.541657	-0.253839		-1.38733	2.20754
-1.71289	-1.14541		0.548041	-0.251918		-1.3822	2.20328
-1.71389	-1.152		0.554476	-0.250176		-1.37713	2.19895
-1.71485	-1.1586		0.560953	-0.248596		-1.37211	2.19457
-1.71579	-1.1652		0.567438	-0.24705		-1.36709	2.19018
-1.71668	-1.17181		0.57393	-0.245534		-1.36206	2.1858
-1.71745	-1.17843		0.580436	-0.244081		-1.35699	2.18147
-1.71795	-1.18508		0.586945	-0.242639		-1.35184	2.17724
-1.71827	-1.19174		0.593456	-0.241204		-1.34663	2.17307
-1.71835	-1.1984		0.599971	-0.239794		-1.34137	2.16899
-1.71818	-1.20507		0.606492	-0.238406		-1.33604	2.16497
-1.7178	-1.21172		0.613024	-0.237075		-1.3307	2.16099
-1.71731	-1.21837		0.619584	-0.235887		-1.32537	2.15698
-1.71673	-1.22501		0.626176	-0.23489		-1.32008	2.15292
-1.71613	-1.23165		0.63279	-0.234054		-1.31484	2.14881
-1.71545	-1.23828		0.639426	-0.233412		-1.30962	2.14466
-1.71471	-1.24491		0.646078	-0.232968		-1.30444	2.14046
-1.71386	-1.25152		0.652739	-0.232691		-1.29926	2.13626
-1.71288	-1.25812		0.659404	-0.232543		-1.29408	2.13207
-1.7118	-1.26469		0.66607	-0.232489		-1.2889	2.12788
-1.71059	-1.27125		0.672736	-0.232581		-1.28373	2.12367
-1.7093	-1.27779		0.679397	-0.232852		-1.27859	2.11942
-1.70793	-1.28432		0.686049	-0.233299		-1.27346	2.11516
-1.70645	-1.29082		0.692688	-0.233907		-1.26835	2.11088
-1.70485	-1.29729		0.699312	-0.234663		-1.26325	2.10658
-1.70318	-1.30374		0.70592	-0.235538		-1.25817	2.10227
-1.70141	-1.31017		0.712506	-0.236577		-1.25311	2.09793
-1.69957	-1.31658		0.719058	-0.237809		-1.2481	2.09353
-1.6977	-1.32298		0.725576	-0.239205		-1.24314	2.08908
-1.69581	-1.32937		0.732055	-0.240776		-1.23826	2.08454
-1.69394	-1.33577		0.738462	-0.242621		-1.23346	2.07991
-1.69206	-1.34216		0.744812	-0.244649		-1.22873	2.07521
-1.69015	-1.34855		0.751085	-0.246906		-1.22405	2.07046
-1.68821	-1.35493		0.757303	-0.249311		-1.21942	2.06567
-1.68622	-1.36129		0.763437	-0.251922		-1.21485	2.06081
-1.68421	-1.36765		0.769502	-0.25469		-1.21034	2.0559
-1.68216	-1.37399		0.775467	-0.257666		-1.2059	2.05093
-1.6801	-1.38033		0.781349	-0.260806		-1.20153	2.04589
-1.67802	-1.38667		0.78711	-0.264159		-1.19724	2.0408
-1.67591	-1.39299		0.792782	-0.267663		-1.19299	2.03566
-1.67373	-1.39929		0.798351	-0.271328		-1.18878	2.03048
-1.6715	-1.40557		0.803838	-0.275114		-1.18461	2.02528
-1.66919	-1.41183		0.809218	-0.279051		-1.18048	2.02005
-1.66683	-1.41806		0.814518	-0.283096		-1.17637	2.0148
-1.66436	-1.42426		0.819717	-0.287269		-1.17234	2.00949
-1.66195	-1.43047		0.824753	-0.291637		-1.1685	2.00404
-1.65966	-1.43673		0.829517	-0.2963		-1.16486	1.99846
-1.65749	-1.44304		0.834052	-0.301187		-1.16147	1.99272
-1.65551	-1.4494		0.838233	-0.30638		-1.15831	1.98684
-1.65363	-1.4558		0.84217	-0.31176		-1.15533	1.98088
-1.65185	-1.46222		0.845807	-0.317347		-1.15254	1.97483
-1.65013	-1.46866		0.849216	-0.323076		-1.14992	1.9687
-1.64847	-1.47512		0.852334	-0.328969		-1.14744	1.96251
-1.64686	-1.48159		0.855235	-0.334971		-1.14513	1.95626
-1.64531	-1.48807		0.857839	-0.341108		-1.14295	1.94995
-1.64377	-1.49456		0.860243	-0.347326		-1.1409	1.94361
-1.64224	-1.50105		0.86239	-0.353638		-1.13894	1.93724
-1.64068	-1.50753		0.864381	-0.36		-1.13699	1.93086
-1.63893	-1.51396		0.866291	-0.366388		-1.13495	1.92452
-1.637	-1.52034		0.868201	-0.372775		-1.13277	1.91822
-1.63479	-1.52663		0.870132	-0.379155		-1.13047	1.91196
-1.63239	-1.53285		0.872068	-0.385535		-1.12807	1.90574
-1.62979	-1.53899		0.87396	-0.391927		-1.12562	1.89954
-1.62705	-1.54507		0.875791	-0.398338		-1.12316	1.89334
-1.6242	-1.55109		0.877502	-0.404781		-1.12071	1.88714
-1.62126	-1.55708		0.879096	-0.411254		-1.11829	1.88093
-1.61827	-1.56304		0.880503	-0.417771		-1.11594	1.87469
-1.61524	-1.56898		0.881744	-0.424321		-1.11366	1.86843
-1.61219	-1.5749		0.882754	-0.430911		-1.11148	1.86213
-1.60911	-1.58082		0.883599	-0.437524		-1.10936	1.85581
-1.60598	-1.5867		0.884234	-0.44416		-1.1073	1.84947
-1.6028	-1.59256		0.884725	-0.450809		-1.10529	1.84311
-1.59955	-1.59838		0.885024	-0.457469		-1.10332	1.83674
-1.59625	-1.60417		0.885188	-0.464133		-1.10139	1.83036
-1.5929	-1.60994		0.885211	-0.4708		-1.09957	1.82394
-1.58961	-1.61574		0.884889	-0.477459		-1.09799	1.81747
-1.58644	-1.6216		0.884244	-0.484094		-1.09668	1.81093
-1.58341	-1.62754		0.883169	-0.490673		-1.09564	1.80435
-1.58052	-1.63355		0.88174	-0.497185		-1.09492	1.79772
-1.57782	-1.63965		0.87986	-0.503581		-1.09442	1.79107
-1.57517	-1.64576		0.877733	-0.509899		-1.09407	1.78442
-1.57256	-1.65189		0.875319	-0.516114		-1.09386	1.77775
-1.56995	-1.65803		0.872715	-0.522251		-1.09375	1.77109
-1.56734	-1.66416		0.86987	-0.52828		-1.09377	1.76442
-1.56473	-1.6703		0.866844	-0.53422		-1.0939	1.75775
-1.56211	-1.67643		0.863592	-0.54004		-1.09413	1.75109
-1.55946	-1.68255		0.860193	-0.545775		-1.09441	1.74443
-1.55671	-1.68862		0.856665	-0.551432		-1.09468	1.73777
-1.55385	-1.69464		0.853071	-0.557047		-1.09488	1.7311
-1.5508	-1.70057		0.849427	-0.56263		-1.09502	1.72444
-1.54756	-1.70639		0.845746	-0.568187		-1.09508	1.71777
-1.54416	-1.71213		0.842045	-0.573733		-1.09506	1.71111
-1.54063	-1.71778		0.838309	-0.579254		-1.09499	1.70444
-1.53695	-1.72335		0.834495	-0.584722		-1.09491	1.69777
-1.53319	-1.72885		0.830606	-0.590137		-1.09483	1.69111
-1.52933	-1.73429		0.826589	-0.595458		-1.0948	1.68444
-1.52543	-1.7397		0.822456	-0.600688		-1.09484	1.67778
-1.5215	-1.74508		0.818149	-0.605777		-1.09497	1.67111
-1.51757	-1.75046		0.813693	-0.610735		-1.09524	1.66445
-1.51364	-1.75585		0.809038	-0.615508		-1.09561	1.65779
-1.50971	-1.76124		0.804243	-0.620139		-1.09611	1.65114
-1.50579	-1.76662		0.799264	-0.624573		-1.09671	1.6445
-1.50184	-1.772		0.794169	-0.628873		-1.0974	1.63787
-1.49787	-1.77735		0.788929	-0.632993		-1.09817	1.63125
-1.49387	-1.78268		0.783587	-0.636982		-1.09901	1.62464
-1.48982	-1.78798		0.778124	-0.640804		-1.09989	1.61803
-1.48571	-1.79323		0.772594	-0.644526		-1.10078	1.61142
-1.48151	-1.79841		0.766981	-0.648124		-1.1017	1.60482
-1.47726	-1.80354		0.761293	-0.651601		-1.1027	1.59823
-1.47296	-1.80864		0.755501	-0.654902		-1.10373	1.59164
-1.46862	-1.8137		0.749641	-0.658082		-1.10483	1.58507
-1.46425	-1.81873		0.743678	-0.661062		-1.10604	1.57851
-1.45991	-1.82379		0.737611	-0.663825		-1.10749	1.572
-1.45569	-1.82896		0.731376	-0.666187		-1.10919	1.56556
-1.45157	-1.8342		0.725038	-0.668251		-1.11114	1.55918
-1.44758	-1.83953		0.718579	-0.669902		-1.1133	1.55288
-1.44365	-1.84492		0.712055	-0.671275		-1.11566	1.54664
-1.43981	-1.85037		0.705466	-0.672293		-1.11818	1.54047
-1.43599	-1.85583		0.698846	-0.67308		-1.12082	1.53435
-1.4322	-1.86132		0.692197	-0.673562		-1.12361	1.52829
-1.42843	-1.86682		0.685535	-0.673816		-1.12652	1.52229
-1.42468	-1.87233		0.678868	-0.673786		-1.12954	1.51635
-1.42092	-1.87784		0.672206	-0.673568		-1.13264	1.51045
-1.41714	-1.88333		0.665554	-0.673117		-1.1358	1.50458
-1.41332	-1.88879		0.658915	-0.672511		-1.13902	1.49874
-1.40944	-1.89421		0.652297	-0.671705		-1.14228	1.49293
-1.40551	-1.8996		0.645697	-0.670764		-1.14556	1.48712
-1.40149	-1.90492		0.639121	-0.669669		-1.14885	1.48132
-1.39739	-1.91017		0.632561	-0.668482		-1.15213	1.47552
-1.39318	-1.91534		0.626024	-0.667173		-1.15537	1.46969
-1.38886	-1.92042		0.619499	-0.665807		-1.1586	1.46386
-1.38442	-1.92539		0.612997	-0.664332		-1.1618	1.45801
-1.37989	-1.93028		0.606513	-0.662784		-1.16498	1.45215
-1.37525	-1.93508		0.600059	-0.661115		-1.16816	1.44629
-1.37054	-1.93979		0.593628	-0.659356		-1.17133	1.44043
-1.36573	-1.94441		0.587232	-0.657478		-1.1745	1.43456
-1.36087	-1.94897		0.58087	-0.655486		-1.17769	1.42871
-1.35594	-1.95345		0.574561	-0.65333		-1.18092	1.42288
-1.35098	-1.9579		0.568302	-0.651035		-1.18421	1.41708
-1.34598	-1.96233		0.562125	-0.648527		-1.18758	1.41133
-1.34102	-1.96678		0.556042	-0.645798		-1.19117	1.40571
-1.33614	-1.97132		0.550102	-0.642773		-1.19497	1.40023
-1.33139	-1.976		0.544376	-0.639359		-1.19899	1.39492
-1.32673	-1.98076		0.538824	-0.635667		-1.20323	1.38977
-1.32219	-1.98565		0.533528	-0.631618		-1.20763	1.38477
-1.31773	-1.9906		0.528466	-0.62728		-1.21219	1.3799
-1.31333	-1.99561		0.523591	-0.622733		-1.21689	1.37517
-1.30897	-2.00066		0.518894	-0.618001		-1.2217	1.37055
-1.30464	-2.00572		0.514416	-0.613063		-1.2266	1.36603
-1.30033	-2.0108		0.510103	-0.607979		-1.23161	1.36163
-1.29606	-2.01593		0.506045	-0.602689		-1.23672	1.35735
-1.29181	-2.02106		0.502165	-0.597268		-1.2419	1.35315
-1.28754	-2.02618		0.498483	-0.591711		-1.24712	1.34901
-1.28323	-2.03127		0.494931	-0.586069		-1.25237	1.3449
-1.27882	-2.03627		0.491494	-0.580357		-1.25759	1.34075
-1.27429	-2.04116		0.488086	-0.574627		-1.26274	1.33652
-1.2696	-2.0459		0.484714	-0.568876		-1.26786	1.33225
-1.26482	-2.05054		0.481405	-0.563089		-1.27297	1.32797
-1.25993	-2.05507		0.478189	-0.557249		-1.27807	1.32367
-1.25497	-2.05953		0.47506	-0.551362		-1.28318	1.31939
-1.24993	-2.0639		0.472063	-0.545407		-1.28829	1.31512
-1.24484	-2.0682		0.46917	-0.539401		-1.29343	1.31087
-1.23969	-2.07243		0.466435	-0.533321		-1.2986	1.30665
-1.2345	-2.07661		0.46382	-0.527188		-1.30378	1.30246
-1.22926	-2.08074		0.461397	-0.520978		-1.30907	1.2984
-1.22408	-2.08494		0.459234	-0.514672		-1.3145	1.29454
-1.21901	-2.08926		0.457491	-0.508237		-1.32009	1.29091
-1.21402	-2.09368		0.456067	-0.501724		-1.32582	1.28749
-1.20905	-2.09813		0.454732	-0.495193		-1.33164	1.28425
-1.20409	-2.10258		0.453487	-0.488643		-1.33757	1.28119
-1.19919	-2.1071		0.452514	-0.482048		-1.34358	1.27831
-1.19433	-2.11166		0.451803	-0.475419		-1.34966	1.27559
-1.1895	-2.11626		0.451399	-0.468765		-1.35581	1.273
-1.18467	-2.12086		0.451268	-0.4621		-1.36199	1.2705
-1.17981	-2.12542		0.451358	-0.455433		-1.3682	1.26808
-1.17494	-2.12997		0.4517	-0.448776		-1.37445	1.26576
-1.17007	-2.13452		0.452301	-0.442136		-1.38074	1.26354
-1.16516	-2.13904		0.453121	-0.43552		-1.38704	1.26138
-1.16021	-2.1435		0.454064	-0.42892		-1.39335	1.25923
-1.15511	-2.1478		0.45506	-0.422329		-1.39963	1.257
-1.14987	-2.15192		0.456089	-0.415742		-1.40589	1.25468
-1.14452	-2.15589		0.457202	-0.409169		-1.41213	1.25235
-1.13907	-2.15973		0.458416	-0.402614		-1.41836	1.24998
-1.13353	-2.16345		0.459741	-0.39608		-1.4246	1.24761
-1.12795	-2.1671		0.461184	-0.389571		-1.43084	1.24527
-1.12233	-2.17068		0.462813	-0.383107		-1.4371	1.24299
-1.11669	-2.17422		0.464653	-0.376699		-1.44339	1.24078
-1.11103	-2.17775		0.466731	-0.370364		-1.44972	1.23867
-1.10534	-2.18123		0.469001	-0.364096		-1.45606	1.23661
-1.09962	-2.18464		0.47139	-0.357872		-1.4624	1.23457
-1.09384	-2.18798		0.473939	-0.351712		-1.46877	1.23258
-1.08804	-2.19127		0.476627	-0.345611		-1.47515	1.23066
-1.08223	-2.19453		0.479533	-0.339611		-1.48157	1.22885
-1.07642	-2.1978		0.482613	-0.333699		-1.48801	1.22716
-1.07061	-2.20106		0.48593	-0.327916		-1.49449	1.22557
-1.06479	-2.20432		0.489418	-0.322234		-1.50099	1.22409
-1.05896	-2.20756		0.493098	-0.316675		-1.5075	1.22266
-1.0531	-2.21074		0.496897	-0.311197		-1.51402	1.22128
-1.0472	-2.21384		0.500838	-0.30582		-1.52055	1.21992
-1.04125	-2.21685		0.50486	-0.300503		-1.52708	1.21856
-1.03525	-2.21974		0.508984	-0.295266		-1.5336	1.21718
-1.02919	-2.22252		0.513174	-0.29008		-1.54012	1.2158
-1.02307	-2.22517		0.517452	-0.284967		-1.54664	1.21439
-1.01691	-2.22773		0.521812	-0.279924		-1.55316	1.21302
-1.01073	-2.23022		0.526315	-0.275008		-1.5597	1.21171
-1.00453	-2.23268		0.53094	-0.270205		-1.56625	1.21048
-0.998327	-2.23511		0.535685	-0.265523		-1.57282	1.20934
-0.992116	-2.23754		0.540608	-0.261027		-1.57941	1.20834
-0.985913	-2.23998		0.545675	-0.256696		-1.58602	1.20747
-0.979715	-2.24243		0.550922	-0.252583		-1.59265	1.20674
-0.973524	-2.24491		0.556339	-0.248696		-1.59928	1.20613
-0.967337	-2.24739		0.561877	-0.244985		-1.60593	1.20564
-0.96115	-2.24987		0.567523	-0.24144		-1.61259	1.20527
-0.954949	-2.25232		0.573287	-0.238091		-1.61925	1.20492
-0.948715	-2.25468		0.579105	-0.234835		-1.6259	1.20458
-0.942438	-2.25693		0.584992	-0.231707		-1.63256	1.20426
-0.936138	-2.25911		0.590938	-0.228692		-1.63922	1.204
-0.929821	-2.26124		0.596977	-0.225868		-1.64589	1.20382
-0.923494	-2.26334		0.603087	-0.223203		-1.65256	1.20374
-0.917163	-2.26543		0.609293	-0.220767		-1.65922	1.20375
-0.910822	-2.26749		0.61556	-0.218491		-1.66589	1.20385
-0.904473	-2.26952		0.621903	-0.216442		-1.67255	1.20404
-0.898116	-2.27153		0.628298	-0.214556		-1.67921	1.2043
-0.891745	-2.27349		0.634751	-0.212883		-1.68587	1.20464
-0.885366	-2.27543		0.641246	-0.211381		-1.69252	1.20509
-0.878983	-2.27736		0.647793	-0.210123		-1.69917	1.20563
-0.872595	-2.27926		0.654373	-0.209046		-1.7058	1.20627
-0.866207	-2.28117		0.660989	-0.208232		-1.71242	1.20706
-0.859829	-2.28311		0.66763	-0.20765		-1.71902	1.208
-0.853469	-2.28511		0.674292	-0.207397		-1.72559	1.20918
-0.847144	-2.28722		0.680959	-0.207455		-1.7321	1.2106
-0.84087	-2.28947		0.687608	-0.207939		-1.73855	1.21226
-0.834641	-2.29185		0.694225	-0.208748		-1.74494	1.21418
-0.828461	-2.29435		0.700782	-0.209953		-1.75126	1.21631
-0.822326	-2.29695		0.707275	-0.211467		-1.7575	1.21865
-0.816225	-2.29964		0.713677	-0.213325		-1.76368	1.22115
-0.810142	-2.30237		0.720007	-0.215416		-1.76979	1.22381
-0.804079	-2.30514		0.726233	-0.217801		-1.77586	1.22658
-0.79802	-2.30792		0.73238	-0.220382		-1.78186	1.22948
-0.791966	-2.31072		0.738413	-0.223218		-1.7878	1.2325
-0.785922	-2.31353		0.744349	-0.226252		-1.79369	1.23563
-0.779879	-2.31634		0.750156	-0.229527		-1.79952	1.23886
-0.773831	-2.31915		0.75587	-0.232962		-1.80532	1.24215
-0.767752	-2.32189		0.761481	-0.236562		-1.8111	1.24547
-0.761648	-2.32457		0.767017	-0.240275		-1.81686	1.24883
-0.755511	-2.32717		0.77245	-0.24414		-1.8226	1.25222
-0.749339	-2.32969		0.777818	-0.248093		-1.82835	1.25559
-0.743104	-2.33205		0.78313	-0.252121		-1.83413	1.25892
-0.736819	-2.33427		0.788408	-0.256194		-1.83994	1.26219
-0.730469	-2.3363		0.793648	-0.260316		-1.84574	1.26548
-0.724117	-2.33833		0.798767	-0.264586		-1.85143	1.26895
-0.717803	-2.34047		0.803628	-0.269149		-1.85698	1.27264
-0.711529	-2.34272		0.808263	-0.27394		-1.86238	1.27654
-0.705309	-2.34512		0.812586	-0.279015		-1.86766	1.28062
-0.699114	-2.34758		0.816703	-0.284259		-1.87282	1.28484
-0.692935	-2.35008		0.820572	-0.289688		-1.87787	1.28919
-0.686772	-2.35263		0.824239	-0.295256		-1.88283	1.29364
-0.68061	-2.35517		0.82768	-0.300966		-1.88773	1.29817
-0.674442	-2.3577		0.830962	-0.306768		-1.89256	1.30276
-0.668255	-2.36018		0.834054	-0.312675		-1.89735	1.3074
-0.662052	-2.36263		0.837008	-0.318651		-1.9021	1.31208
-0.65581	-2.36497		0.839816	-0.324698		-1.90684	1.31676
-0.649533	-2.36721		0.842539	-0.330783		-1.91161	1.32142
-0.643193	-2.36928		0.845194	-0.336898		-1.91642	1.32603
-0.636803	-2.37118		0.847821	-0.343025		-1.9213	1.33058
-0.630354	-2.37287		0.850403	-0.349172		-1.92622	1.33508
-0.62387	-2.37442		0.852934	-0.355339		-1.93118	1.33954
-0.61734	-2.37576		0.855414	-0.361527		-1.93619	1.34394
-0.610782	-2.37696		0.857845	-0.367735		-1.94122	1.3483
-0.604193	-2.37797		0.860203	-0.373971		-1.94629	1.35263
-0.597582	-2.37884		0.862516	-0.380223		-1.95141	1.35691
-0.590955	-2.37956		0.864773	-0.386496		-1.95652	1.36119
-0.584316	-2.38016		0.86689	-0.392818		-1.9616	1.3655
-0.577672	-2.38072		0.86887	-0.399184		-1.96664	1.36986
-0.571024	-2.38121		0.870651	-0.405608		-1.97164	1.37428
-0.564373	-2.38167		0.872266	-0.412076		-1.97657	1.37876
-0.557719	-2.38209		0.87367	-0.418594		-1.98147	1.38328
-0.551063	-2.38245		0.874923	-0.425141		-1.98633	1.38785
-0.544403	-2.38274		0.87599	-0.431722		-1.99116	1.39245
-0.53774	-2.38298		0.876911	-0.438325		-1.99594	1.39709
-0.531075	-2.38314		0.877649	-0.44495		-2.00069	1.40177
-0.524409	-2.38323		0.878247	-0.45159		-2.00541	1.40648
-0.517743	-2.38325		0.87866	-0.458244		-2.0101	1.41122
-0.511076	-2.38321		0.878926	-0.464905		-2.01473	1.41602
-0.50441	-2.38313		0.878972	-0.471572		-2.01931	1.42086
-0.497744	-2.38302		0.878849	-0.478237		-2.02382	1.42576
-0.491079	-2.38287		0.878488	-0.484894		-2.02826	1.43074
-0.484414	-2.38273		0.877927	-0.491537		-2.0326	1.4358
-0.477748	-2.38262		0.877068	-0.498148		-2.03682	1.44096
-0.471082	-2.38254		0.875988	-0.504727		-2.04092	1.44622
-0.464415	-2.38249		0.874609	-0.51125		-2.04492	1.45155
-0.457749	-2.38245		0.873028	-0.517726		-2.04883	1.45695
-0.451082	-2.3824		0.871203	-0.524138		-2.05265	1.46241
-0.444416	-2.38233		0.869192	-0.530494		-2.05639	1.46794
-0.43775	-2.38229		0.866919	-0.536761		-2.06001	1.47353
-0.431083	-2.38223		0.864463	-0.542959		-2.06359	1.47916
-0.424418	-2.38212		0.861819	-0.549079		-2.0671	1.48482
-0.417753	-2.38195		0.859036	-0.555137		-2.07057	1.49052
-0.411091	-2.38169		0.856099	-0.561122		-2.07401	1.49623
-0.404432	-2.38137		0.853036	-0.567043		-2.0774	1.50197
-0.397778	-2.38097		0.849812	-0.572879		-2.08076	1.50773
-0.391127	-2.3805		0.846467	-0.578646		-2.08407	1.51351
-0.384482	-2.37997		0.842954	-0.584311		-2.08734	1.51932
-0.377841	-2.37938		0.839315	-0.589897		-2.09056	1.52516
-0.371208	-2.37872		0.835522	-0.59538		-2.09374	1.53102
-0.364581	-2.37799		0.831619	-0.600784		-2.09688	1.5369
-0.357964	-2.37718		0.827568	-0.606079		-2.09998	1.5428
-0.351352	-2.37633		0.82339	-0.611274		-2.10298	1.54875
-0.344741	-2.37547		0.819014	-0.616303		-2.10589	1.55475
-0.338129	-2.37461		0.814488	-0.621198		-2.10868	1.56081
-0.331515	-2.37378		0.809756	-0.625894		-2.11133	1.56692
-0.324899	-2.37296		0.804872	-0.630432		-2.11387	1.57309
-0.318282	-2.37214		0.799808	-0.634768		-2.11632	1.57929
-0.311667	-2.37132		0.794624	-0.63896		-2.11865	1.58553
-0.305049	-2.37051		0.789264	-0.642924		-2.12087	1.59182
-0.298431	-2.36971		0.783786	-0.646723		-2.12298	1.59815
-0.291816	-2.36888		0.778176	-0.650325		-2.125	1.6045
-0.285206	-2.36801		0.772479	-0.653788		-2.12698	1.61086
-0.278604	-2.36708		0.76668	-0.657076		-2.12888	1.61726
-0.272008	-2.36612		0.760799	-0.660217		-2.1307	1.62367
-0.265406	-2.36519		0.754785	-0.663093		-2.13232	1.63013
-0.258795	-2.36433		0.748658	-0.66572		-2.13377	1.63664
-0.252172	-2.36357		0.742397	-0.66801		-2.135	1.64319
-0.24554	-2.36289		0.736044	-0.670031		-2.13606	1.64978
-0.238904	-2.36226		0.729603	-0.671751		-2.13694	1.65638
-0.232262	-2.36168		0.723101	-0.673223		-2.13763	1.66301
-0.225616	-2.36115		0.716536	-0.674385		-2.1382	1.66966
-0.21897	-2.36063		0.709939	-0.675346		-2.13865	1.67631
-0.212324	-2.3601		0.703309	-0.676045		-2.139	1.68297
-0.205679	-2.35957		0.696662	-0.676554		-2.13926	1.68963
-0.199038	-2.35899		0.690002	-0.676843		-2.13945	1.69629
-0.192406	-2.35831		0.683336	-0.676962		-2.13963	1.70296
-0.185777	-2.3576		0.67667	-0.677044		-2.13979	1.70962
-0.179151	-2.35686		0.670003	-0.677092		-2.13994	1.71629
-0.172529	-2.35609		0.663337	-0.677106		-2.1401	1.72295
-0.165927	-2.35517		0.656671	-0.677007		-2.14028	1.72961
-0.159353	-2.35406		0.650006	-0.676827		-2.14051	1.73628
-0.152808	-2.35279		0.643346	-0.676545		-2.14075	1.74294
-0.146291	-2.35139		0.636692	-0.676136		-2.14102	1.7496
-0.139798	-2.34987		0.630044	-0.675637		-2.14126	1.75626
-0.133294	-2.34841		0.623427	-0.674824		-2.14131	1.76293
-0.126769	-2.34704		0.616864	-0.673649		-2.14114	1.76959
-0.12021	-2.34585		0.610396	-0.672035		-2.14067	1.77624
-0.113626	-2.34481		0.604039	-0.670028		-2.14002	1.78288
-0.107035	-2.34381		0.597783	-0.667723		-2.13922	1.7895
-0.100437	-2.34285		0.591641	-0.665131		-2.13825	1.79609
-0.0938342	-2.34193		0.585596	-0.662319		-2.13713	1.80267
-0.0872275	-2.34104		0.579681	-0.659244		-2.1359	1.80922
-0.0806219	-2.34014		0.573889	-0.655943		-2.13455	1.81575
-0.0740213	-2.3392		0.568215	-0.652443		-2.13314	1.82226
-0.0674348	-2.33817		0.562633	-0.648799		-2.13172	1.82878
-0.0608622	-2.33705		0.557113	-0.64506		-2.13028	1.83528
-0.0543097	-2.33582		0.55168	-0.641196		-2.12883	1.84179
-0.0477817	-2.33447		0.54633	-0.637219		-2.12738	1.8483
-0.0412846	-2.33298		0.541053	-0.633145		-2.12595	1.85481
-0.0348154	-2.33137		0.535825	-0.629008		-2.12455	1.86133
-0.0283814	-2.32962		0.530635	-0.624824		-2.12321	1.86786
-0.021997	-2.3277		0.525499	-0.620574		-2.12185	1.87439
-0.0156395	-2.3257		0.520433	-0.61624		-2.12051	1.88091
-0.00932393	-2.32356		0.515454	-0.611807		-2.11914	1.88744
-0.00303354	-2.32135		0.510557	-0.607283		-2.11774	1.89396
0.00322064	-2.31904		0.505769	-0.602644		-2.11628	1.90046
0.0094758	-2.31674		0.501125	-0.597861		-2.11463	1.90692
0.015762	-2.31452		0.496745	-0.592835		-2.11278	1.91333
0.0220829	-2.3124		0.4926	-0.587614		-2.11068	1.91965
0.0284565	-2.31044		0.488807	-0.582131		-2.10834	1.9259
0.034855	-2.30857		0.485254	-0.57649		-2.10582	1.93207
0.0412776	-2.30679		0.482005	-0.570669		-2.10314	1.93817
0.0477093	-2.30503		0.478963	-0.564737		-2.10034	1.94422
0.0541442	-2.30329		0.476172	-0.558682		-2.09743	1.95022
0.060576	-2.30153		0.473552	-0.552552		-2.09446	1.95619
0.0669927	-2.29973		0.471127	-0.546342		-2.09144	1.96213
0.073385	-2.29783		0.468806	-0.540093		-2.08844	1.96809
0.0797194	-2.29575		0.466553	-0.533818		-2.08555	1.9741
0.0859914	-2.2935		0.464308	-0.527541		-2.08273	1.98013
0.0921944	-2.29105		0.462129	-0.52124		-2.07994	1.98619
0.0983479	-2.28849		0.460015	-0.514918		-2.07717	1.99226
0.104443	-2.28579		0.458014	-0.508558		-2.0744	1.99832
0.110508	-2.28302		0.456135	-0.502162		-2.07157	2.00435
0.116554	-2.28021		0.454467	-0.495708		-2.06867	2.01036
0.12259	-2.27738		0.452971	-0.489211		-2.06567	2.01631
0.128618	-2.27453		0.451719	-0.482663		-2.06255	2.0222
0.13468	-2.27176		0.45074	-0.476068		-2.05921	2.02797
0.14081	-2.26914		0.450196	-0.469424		-2.05561	2.03358
0.146996	-2.26665		0.449997	-0.46276		-2.05179	2.03904
0.153244	-2.26432		0.450235	-0.456098		-2.04779	2.04438
0.15951	-2.26205		0.450726	-0.449449		-2.04368	2.04963
0.165784	-2.25979		0.451505	-0.442828		-2.03949	2.05481
0.172048	-2.25752		0.452455	-0.436229		-2.03524	2.05995
0.178298	-2.25519		0.453625	-0.429666		-2.03095	2.06505
0.184527	-2.25282		0.454934	-0.42313		-2.02663	2.07013
0.190725	-2.25036		0.456419	-0.41663		-2.02228	2.07518
0.196895	-2.24784		0.458028	-0.410161		-2.01792	2.08023
0.203017	-2.2452		0.459773	-0.403726		-2.01357	2.08528
0.209092	-2.24245		0.461599	-0.397315		-2.00922	2.09033
0.215127	-2.23962		0.463589	-0.390952		-2.0048	2.09532
0.221189	-2.23685		0.465829	-0.384673		-2.00021	2.10016
0.227312	-2.23421		0.468457	-0.378546		-1.99544	2.10482
0.233492	-2.23171		0.471401	-0.372565		-1.99047	2.10926
0.239743	-2.22939		0.474754	-0.366802		-1.98532	2.11349
0.246027	-2.22716		0.478358	-0.361194		-1.98005	2.11757
0.25233	-2.22499		0.482176	-0.355729		-1.97468	2.12152
0.258643	-2.22285		0.486236	-0.350442		-1.96923	2.12537
0.264962	-2.22073		0.490467	-0.34529		-1.9637	2.12909
0.271293	-2.21864		0.494927	-0.340334		-1.95809	2.1327
0.277629	-2.21656		0.499546	-0.335527		-1.95242	2.13619
0.283961	-2.21448		0.504345	-0.330899		-1.9467	2.13962
0.29028	-2.21235		0.509297	-0.326436		-1.94095	2.14299
0.296574	-2.21015		0.514331	-0.322065		-1.93519	2.14636
0.302835	-2.20786		0.51943	-0.317771		-1.92945	2.14974
0.309033	-2.20541		0.524587	-0.313546		-1.92373	2.15317
0.3152	-2.20288		0.529818	-0.309413		-1.91793	2.15645
0.321411	-2.20046		0.535279	-0.305588		-1.912	2.1595
0.327668	-2.19815		0.540921	-0.302037		-1.90596	2.16232
0.333983	-2.19602		0.546786	-0.298868		-1.8998	2.16488
0.340342	-2.19402		0.552806	-0.296003		-1.89356	2.16721
0.346724	-2.19209		0.558966	-0.293454		-1.88726	2.16941
0.353111	-2.19018		0.565205	-0.291104		-1.88093	2.1715
0.359496	-2.18826		0.57153	-0.288999		-1.87457	2.17348
0.365878	-2.18633		0.577914	-0.287077		-1.86818	2.17537
0.372247	-2.18436		0.584357	-0.285367		-1.86177	2.17721
0.378597	-2.18233		0.590835	-0.283789		-1.85536	2.17903
0.384908	-2.18018		0.597344	-0.282351		-1.84895	2.18087
0.391181	-2.17793		0.603872	-0.280995		-1.84254	2.18269
0.397411	-2.17555		0.610427	-0.27978		-1.83612	2.18451
0.403608	-2.17309		0.617	-0.278671		-1.8297	2.18632
0.409751	-2.1705		0.623594	-0.277685		-1.8233	2.18816
0.415848	-2.16781		0.630199	-0.276782		-1.8169	2.19003
0.421873	-2.16495		0.636816	-0.275971		-1.81048	2.19185
0.427903	-2.16211		0.643456	-0.275372		-1.80401	2.19345
0.433997	-2.15941		0.65012	-0.275193		-1.79749	2.19481
0.440138	-2.15681		0.656785	-0.27533		-1.79091	2.1959
0.44635	-2.15439		0.663426	-0.275922		-1.78429	2.19674
0.4526	-2.15207		0.670032	-0.276818		-1.77766	2.19735
0.458885	-2.14985		0.676578	-0.278081		-1.771	2.19778
0.465193	-2.14769		0.683068	-0.279605		-1.76434	2.19802
0.471514	-2.14558		0.68948	-0.281429		-1.75768	2.19816
0.477822	-2.14342		0.695848	-0.283404		-1.75101	2.19829
0.484085	-2.14113		0.702175	-0.285505		-1.74435	2.19845
0.490305	-2.13874		0.708477	-0.287679		-1.73768	2.19861
0.49648	-2.13622		0.714731	-0.289988		-1.73102	2.19877
0.502609	-2.1336		0.720956	-0.292373		-1.72435	2.19899
0.50869	-2.13087		0.727127	-0.294896		-1.71769	2.19904
0.514801	-2.1282		0.73319	-0.297669		-1.71102	2.19886
0.520973	-2.12568		0.739064	-0.300822		-1.70437	2.19841
0.527186	-2.12326		0.744785	-0.304245		-1.69774	2.19776
0.533435	-2.12094		0.750309	-0.307976		-1.69112	2.19692
0.539703	-2.11867		0.755685	-0.311918		-1.68453	2.19591
0.545989	-2.11645		0.760868	-0.316112		-1.67797	2.19475
0.552282	-2.11425		0.765906	-0.320478		-1.67143	2.19346
0.558583	-2.11207		0.770751	-0.325057		-1.66491	2.19204
0.564879	-2.10988		0.775466	-0.329771		-1.65841	2.19057
0.571144	-2.1076		0.780058	-0.334603		-1.65192	2.18905
0.577386	-2.10526		0.784552	-0.339528		-1.64543	2.1875
0.583587	-2.10281		0.788931	-0.344554		-1.63895	2.18595
0.589746	-2.10026		0.793244	-0.349638		-1.63246	2.18442
0.59585	-2.09758		0.79746	-0.354802		-1.62597	2.1829
0.601909	-2.0948		0.801606	-0.360023		-1.61949	2.18133
0.607981	-2.09205		0.805513	-0.365425		-1.61306	2.17956
0.614093	-2.08938		0.809178	-0.370994		-1.60671	2.17756
0.620262	-2.08686		0.812488	-0.376781		-1.60042	2.17534
0.626451	-2.08438		0.815575	-0.382689		-1.59419	2.17297
0.632655	-2.08194		0.81839	-0.388733		-1.58801	2.17047
0.638858	-2.0795		0.821023	-0.394857		-1.58187	2.16788
0.645045	-2.07701		0.823451	-0.401066		-1.57574	2.16525
0.651193	-2.07444		0.825786	-0.407311		-1.56961	2.16262
0.657295	-2.07175		0.827982	-0.413605		-1.5635	2.15996
0.663364	-2.06899		0.830065	-0.419938		-1.55739	2.15729
0.669387	-2.06613		0.832061	-0.426299		-1.55126	2.15466
0.675341	-2.06313		0.833952	-0.432692		-1.54514	2.15204
0.681229	-2.06001		0.835725	-0.439118		-1.539	2.14942
0.687062	-2.05678		0.837418	-0.445566		-1.53286	2.14684
0.692809	-2.0534		0.839019	-0.452038		-1.5267	2.14429
0.6985	-2.04993		0.840533	-0.458531		-1.52054	2.14174
0.704108	-2.04632		0.841938	-0.465048		-1.51437	2.13922
0.709657	-2.04263		0.843253	-0.471583		-1.5082	2.13668
0.715161	-2.03887		0.844452	-0.478141		-1.50205	2.1341
0.720616	-2.03503		0.845472	-0.484729		-1.49592	2.13149
0.726036	-2.03115		0.846355	-0.491337		-1.48981	2.12882
0.731424	-2.02723		0.847027	-0.49797		-1.48373	2.12609
0.736795	-2.02328		0.847529	-0.504618		-1.47769	2.12326
0.742156	-2.01931		0.847781	-0.51128		-1.47169	2.12036
0.747504	-2.01533		0.847855	-0.517946		-1.46573	2.11737
0.752831	-2.01133		0.847697	-0.524611		-1.45981	2.11431
0.758144	-2.0073		0.847363	-0.531269		-1.45393	2.11116
0.763441	-2.00325		0.846791	-0.537911		-1.4481	2.10793
0.768726	-1.99919		0.846038	-0.544535		-1.44231	2.10462
0.773993	-1.9951		0.84505	-0.551128		-1.43657	2.10123
0.779251	-1.991		0.84388	-0.557691		-1.43088	2.09776
0.784494	-1.98688		0.842471	-0.564207		-1.42524	2.09422
0.789716	-1.98274		0.840902	-0.570687		-1.41962	2.09062
0.794883	-1.97853		0.839159	-0.577122		-1.41402	2.08701
0.799989	-1.97424		0.837316	-0.583528		-1.40841	2.0834
0.805018	-1.96986		0.83533	-0.589892		-1.40281	2.07978
0.809989	-1.96542		0.833239	-0.596222		-1.39722	2.07615
0.814902	-1.96091		0.830977	-0.602494		-1.39167	2.07246
0.819803	-1.9564		0.828606	-0.608725		-1.38618	2.06868
0.824726	-1.9519		0.826143	-0.614919		-1.38082	2.06471
0.829674	-1.94743		0.823584	-0.621076		-1.37561	2.06055
0.834742	-1.9431		0.820617	-0.627045		-1.37058	2.05618
0.839931	-1.93891		0.81725	-0.632799		-1.36573	2.0516
0.845226	-1.93487		0.81351	-0.638319		-1.36106	2.04685
0.850556	-1.93086		0.809561	-0.643689		-1.3565	2.04198
0.855931	-1.92692		0.805342	-0.648851		-1.35208	2.037
0.861332	-1.92301		0.800887	-0.653811		-1.34776	2.03192
0.866735	-1.9191		0.796233	-0.658585		-1.34353	2.02676
0.872127	-1.91518		0.791408	-0.663184		-1.33937	2.02155
0.877497	-1.91123		0.786426	-0.667614		-1.33528	2.01629
0.88283	-1.90723		0.78131	-0.671889		-1.33123	2.01099
0.888135	-1.90319		0.776098	-0.676046		-1.32723	2.00566
0.893376	-1.89907		0.770786	-0.680075		-1.32323	2.00033
0.898528	-1.89484		0.7654	-0.684002		-1.31923	1.995
0.903594	-1.89051		0.759936	-0.687823		-1.31521	1.98967
0.908549	-1.88605		0.754418	-0.691564		-1.31117	1.98437
0.913385	-1.88146		0.748849	-0.695228		-1.3071	1.97909
0.918114	-1.87676		0.743217	-0.698796		-1.30303	1.97381
0.922779	-1.872		0.737529	-0.702272		-1.29897	1.96853
0.927371	-1.86717		0.731756	-0.705607		-1.29494	1.96322
0.93193	-1.8623		0.725875	-0.708748		-1.29098	1.95785
0.936478	-1.85743		0.71991	-0.711724		-1.28712	1.95242
0.941028	-1.85255		0.713857	-0.714518		-1.28335	1.94692
0.945573	-1.84768		0.7077	-0.717074		-1.27966	1.94137
0.950108	-1.84279		0.701474	-0.719457		-1.27605	1.93576
0.954612	-1.83788		0.695171	-0.721629		-1.2725	1.93012
0.95906	-1.83291		0.688828	-0.723683		-1.26896	1.92447
0.963423	-1.82787		0.682441	-0.725592		-1.26543	1.91881
0.967689	-1.82275		0.676032	-0.72743		-1.26187	1.91318
0.971835	-1.81753		0.669594	-0.72916		-1.2583	1.90755
0.97588	-1.81223		0.663138	-0.730821		-1.25471	1.90193
0.979829	-1.80686		0.656646	-0.73234		-1.25115	1.89629
0.983723	-1.80144		0.650126	-0.73373		-1.24762	1.89064
0.98755	-1.79598		0.64357	-0.734939		-1.24413	1.88495
0.991311	-1.79048		0.636993	-0.73603		-1.24065	1.87927
0.994986	-1.78492		0.630401	-0.737026		-1.23717	1.87359
0.998555	-1.77929		0.62379	-0.737883		-1.23369	1.8679
1.00205	-1.77361		0.617166	-0.738633		-1.23022	1.8622
1.00544	-1.76787		0.610527	-0.739237		-1.22678	1.85649
1.00874	-1.76208		0.603874	-0.739675		-1.22337	1.85077
1.01198	-1.75625		0.597215	-0.739985		-1.21997	1.84503
1.01514	-1.75038		0.590551	-0.740177		-1.21658	1.83929
1.01817	-1.74444		0.583885	-0.740259		-1.21317	1.83356
1.02107	-1.73844		0.577218	-0.740224		-1.20975	1.82784
1.02388	-1.73239		0.570553	-0.740081		-1.20635	1.82211
1.02663	-1.72632		0.563892	-0.739812		-1.20298	1.81635
1.02928	-1.7202		0.557239	-0.739377		-1.19962	1.81059
1.03186	-1.71406		0.550596	-0.738827		-1.19628	1.80482
1.0343	-1.70785		0.543963	-0.738151		-1.19292	1.79907
1.03663	-1.70161		0.537339	-0.737401		-1.18951	1.79334
1.03875	-1.69529		0.53072	-0.736603		-1.18604	1.78765
1.04072	-1.68891		0.524105	-0.735776		-1.18249	1.78201
1.04245	-1.68248		0.517494	-0.734915		-1.17887	1.77641
1.04404	-1.676		0.510889	-0.734013		-1.17522	1.77083
1.04546	-1.66949		0.504298	-0.733012		-1.17155	1.76526
1.04677	-1.66295		0.49772	-0.731926		-1.16786	1.75971
1.04784	-1.65637		0.491146	-0.730816		-1.16403	1.75425
1.04866	-1.64976		0.484564	-0.72976		-1.16004	1.74891
1.0491	-1.64311		0.477965	-0.728814		-1.15585	1.74372
1.04923	-1.63644		0.471349	-0.727987		-1.15148	1.73869
1.04894	-1.62978		0.464717	-0.72731		-1.1469	1.73384
1.04833	-1.62314		0.458074	-0.726751		-1.14217	1.72915
1.04733	-1.61655		0.451422	-0.72631		-1.13727	1.72463
1.04606	-1.61		0.444765	-0.725955		-1.13225	1.72024
1.04449	-1.60353		0.438106	-0.725636		-1.12716	1.71594
1.04273	-1.5971		0.431447	-0.725315		-1.12201	1.71171
1.04075	-1.59073		0.42479	-0.724957		-1.11677	1.70758
1.03853	-1.58444		0.418131	-0.724643		-1.1114	1.70363
1.03596	-1.57829		0.411467	-0.72445		-1.10591	1.69985
1.03311	-1.57226		0.404801	-0.724354		-1.10027	1.69629
1.0299	-1.56642		0.398134	-0.724406		-1.0945	1.69295
1.0264	-1.56075		0.39147	-0.724581		-1.08861	1.68982
1.0226	-1.55527		0.384809	-0.724851		-1.08266	1.68683
1.01864	-1.54991		0.378148	-0.725129		-1.07665	1.68394
1.01449	-1.54469		0.371486	-0.725372		-1.07062	1.6811
1.01023	-1.53957		0.364822	-0.725562		-1.06457	1.67829
1.00582	-1.53456		0.358156	-0.725665		-1.05848	1.67558
1.00126	-1.5297		0.35149	-0.725799		-1.05232	1.67304
0.996424	-1.52511		0.344828	-0.726034		-1.04607	1.67071
0.991395	-1.52073		0.338169	-0.726362		-1.03975	1.6686
0.986112	-1.51667		0.331519	-0.726825		-1.03336	1.6667
0.980665	-1.51282		0.324874	-0.727365		-1.02692	1.66496
0.975067	-1.5092		0.318229	-0.727907		-1.02047	1.6633
0.969385	-1.50572		0.311582	-0.728408		-1.014	1.66168
0.963613	-1.50238		0.304928	-0.728818		-1.00752	1.6601
0.957775	-1.49916		0.29827	-0.729162		-1.00103	1.65856
0.951862	-1.49608		0.291607	-0.729399		-0.994545	1.65704
0.945898	-1.4931		0.284942	-0.729546		-0.988055	1.65551
0.939883	-1.49023		0.278276	-0.729546		-0.981569	1.65397
0.93383	-1.48743		0.27161	-0.729434		-0.97509	1.6524
0.927739	-1.48472		0.264949	-0.729148		-0.968616	1.65081
0.921617	-1.48208		0.258295	-0.728738		-0.962149	1.64919
0.915456	-1.47954		0.251653	-0.728165		-0.955686	1.64755
0.909257	-1.47709		0.245021	-0.727493		-0.949222	1.64592
0.903004	-1.47477		0.238401	-0.726706		-0.942752	1.64431
0.896694	-1.47262		0.231784	-0.725888		-0.936246	1.64286
0.890274	-1.47082		0.225156	-0.725175		-0.929692	1.64164
0.883775	-1.46934		0.218516	-0.724582		-0.923096	1.64067
0.877187	-1.46832		0.21186	-0.7242		-0.916459	1.64004
0.870545	-1.46775		0.205195	-0.724064		-0.909796	1.63983
0.863881	-1.46758		0.198528	-0.724132		-0.903129	1.63988
0.857218	-1.46781		0.191865	-0.724342		-0.896468	1.64016
0.850573	-1.46836		0.185206	-0.724657		-0.889825	1.64071
0.843984	-1.46937		0.178559	-0.725179		-0.883211	1.64156
0.837476	-1.47081		0.171929	-0.725875		-0.876635	1.64265
0.831044	-1.47257		0.165312	-0.726688		-0.870104	1.64399
0.824727	-1.4747		0.158712	-0.727627		-0.863616	1.64552
0.818493	-1.47706		0.152118	-0.72861		-0.857163	1.64719
0.812357	-1.47967		0.145525	-0.729593		-0.850733	1.64896
0.806288	-1.48242		0.138925	-0.730539		-0.844318	1.65077
0.800287	-1.48533		0.132321	-0.731449		-0.83794	1.65271
0.794445	-1.48854		0.125728	-0.732436		-0.83163	1.65486
0.788747	-1.492		0.119149	-0.733512		-0.825389	1.65721
0.783263	-1.49579		0.112591	-0.734711		-0.819242	1.65979
0.777961	-1.49983		0.106054	-0.73602		-0.813195	1.66259
0.77292	-1.5042		0.0995467	-0.73747		-0.807234	1.66558
0.768043	-1.50874		0.0930503	-0.738967		-0.801337	1.66869
0.763359	-1.51348		0.0865561	-0.740474		-0.795488	1.67189
0.758803	-1.51835		0.0800568	-0.741958		-0.789673	1.67515
0.754386	-1.52335		0.0735406	-0.743367		-0.783878	1.67844
0.750094	-1.52845		0.0670171	-0.744741		-0.778165	1.68188
0.746104	-1.53379		0.0605191	-0.746231		-0.772578	1.68552
0.742355	-1.5393		0.0540431	-0.747814		-0.767111	1.68933
0.738906	-1.54501		0.0475892	-0.749485		-0.761735	1.69328
0.735646	-1.55082		0.0411401	-0.751174		-0.756429	1.69731
0.732606	-1.55675		0.0346868	-0.752847		-0.751174	1.70141
0.729708	-1.56276		0.0282232	-0.75448		-0.745939	1.70554
0.726926	-1.56882		0.0217272	-0.755979		-0.740671	1.70963
0.724182	-1.57489		0.0151972	-0.757322		-0.735354	1.71365
0.721487	-1.58099		0.008628	-0.758458		-0.730008	1.71763
0.718859	-1.58712		0.00203814	-0.759467		-0.724653	1.7216
0.716354	-1.59329		-0.00457049	-0.760344		-0.719314	1.72559
0.713971	-1.59952		-0.0111877	-0.761155		-0.714005	1.72963
0.711778	-1.60582		-0.0178126	-0.7619		-0.708748	1.73373
0.70975	-1.61217		-0.0244403	-0.76262		-0.703535	1.73788
0.707927	-1.61858		-0.0310734	-0.763288		-0.698371	1.7421
0.706269	-1.62504		-0.0377094	-0.763927		-0.69326	1.74638
0.704815	-1.63154		-0.0443506	-0.764509		-0.688181	1.7507
0.703496	-1.63808		-0.0509969	-0.76503		-0.683122	1.75504
0.702341	-1.64464		-0.0576501	-0.765452		-0.678092	1.75941
0.701338	-1.65124		-0.0643062	-0.765828		-0.673127	1.76386
0.700622	-1.65786		-0.070961	-0.766226		-0.668268	1.76843
0.700133	-1.66451		-0.077614	-0.766653		-0.663505	1.77309
0.699933	-1.67118		-0.0842655	-0.767102		-0.65883	1.77784
0.699924	-1.67784		-0.0909175	-0.767543		-0.654217	1.78266
0.700148	-1.6845		-0.0975718	-0.76795		-0.649668	1.78753
0.700546	-1.69116		-0.104228	-0.768332		-0.645176	1.79246
0.701168	-1.6978		-0.110885	-0.768672		-0.640754	1.79745
0.701961	-1.70442		-0.117545	-0.768983		-0.636378	1.80248
0.702962	-1.71101		-0.124207	-0.769239		-0.632075	1.80757
0.704164	-1.71757		-0.130868	-0.769497		-0.627903	1.81277
0.705717	-1.72405		-0.137526	-0.769849		-0.623931	1.81812
0.707586	-1.73045		-0.144175	-0.770327		-0.620183	1.82364
0.709944	-1.73668		-0.150802	-0.771054		-0.616739	1.82934
0.712637	-1.74278		-0.15741	-0.771941		-0.613496	1.83517
0.715659	-1.74872		-0.164003	-0.772926		-0.610407	1.84108
0.718913	-1.75454		-0.170587	-0.773972		-0.607511	1.84708
0.722513	-1.76015		-0.177148	-0.775153		-0.604862	1.8532
0.726394	-1.76557		-0.183683	-0.776473		-0.602464	1.85942
0.730619	-1.77073		-0.190183	-0.777954		-0.600311	1.86573
0.735084	-1.77568		-0.196656	-0.77955		-0.598401	1.87212
0.739866	-1.78033		-0.203085	-0.781313		-0.596762	1.87858
0.744772	-1.78484		-0.209502	-0.783123		-0.595263	1.88507
0.749726	-1.7893		-0.215917	-0.784937		-0.593893	1.8916
0.754727	-1.79371		-0.222331	-0.786753		-0.592648	1.89815
0.75986	-1.79797		-0.228744	-0.788575		-0.591518	1.90472
0.765165	-1.802		-0.235155	-0.790404		-0.590532	1.91131
0.770703	-1.80571		-0.241527	-0.792363		-0.589816	1.91794
0.776473	-1.80905		-0.247847	-0.794486		-0.589347	1.92459
0.782414	-1.81208		-0.254137	-0.796696		-0.589054	1.93125
0.788485	-1.81483		-0.260416	-0.798936		-0.588887	1.93792
0.794658	-1.81735		-0.266697	-0.801169		-0.588823	1.94458
0.800911	-1.81966		-0.272994	-0.803359		-0.588815	1.95125
0.807211	-1.82184		-0.27931	-0.805492		-0.588851	1.95791
0.813574	-1.82383		-0.285647	-0.807563		-0.588956	1.96458
0.819995	-1.82562		-0.292003	-0.809575		-0.589117	1.97124
0.826462	-1.82724		-0.298384	-0.811506		-0.589309	1.97791
0.83296	-1.82873		-0.304803	-0.813304		-0.58949	1.98457
0.839503	-1.83001		-0.311236	-0.815054		-0.589818	1.99123
0.846106	-1.83093		-0.31764	-0.816906		-0.59037	1.99788
0.852746	-1.83153		-0.324013	-0.818865		-0.591172	2.00449
0.85941	-1.83171		-0.330338	-0.820972		-0.592212	2.01108
0.866073	-1.83151		-0.336624	-0.823193		-0.593453	2.01763
0.872718	-1.83096		-0.342884	-0.825485		-0.594853	2.02415
0.879331	-1.83013		-0.349135	-0.827803		-0.596383	2.03064
0.885924	-1.82914		-0.355378	-0.83014		-0.598089	2.03708
0.892445	-1.82775		-0.361573	-0.832603		-0.60007	2.04345
0.898885	-1.82603		-0.367711	-0.835205		-0.602326	2.04972
0.905197	-1.82388		-0.373781	-0.837963		-0.604815	2.0559
0.911399	-1.82144		-0.379799	-0.840831		-0.60754	2.06199
0.917441	-1.81862		-0.385757	-0.843823		-0.61044	2.06799
0.923371	-1.81557		-0.391689	-0.846865		-0.613499	2.07391
0.929142	-1.81224		-0.397591	-0.849963		-0.616696	2.07977
0.934795	-1.8087		-0.403479	-0.85309		-0.620009	2.08555
0.940308	-1.80495		-0.409373	-0.856205		-0.623382	2.0913
0.945733	-1.80108		-0.415288	-0.859281		-0.626806	2.09702
0.951045	-1.79705		-0.421238	-0.862288		-0.630256	2.10272
0.95628	-1.79292		-0.427221	-0.86523		-0.633729	2.10841
0.961426	-1.78868		-0.433257	-0.868059		-0.637186	2.11412
0.966526	-1.78439		-0.439347	-0.870773		-0.640605	2.11984
0.97157	-1.78003		-0.445508	-0.873319		-0.644008	2.12557
0.976553	-1.7756		-0.451709	-0.875767		-0.647409	2.1313
0.981434	-1.77106		-0.457952	-0.878106		-0.650842	2.13702
0.986219	-1.76642		-0.464214	-0.880391		-0.65433	2.1427
0.990849	-1.76162		-0.470494	-0.882629		-0.657891	2.14834
0.995355	-1.75671		-0.476783	-0.884841		-0.661518	2.15393
0.999684	-1.75164		-0.483083	-0.887022		-0.66523	2.15947
1.00386	-1.74644		-0.489384	-0.889201		-0.669046	2.16494
1.00782	-1.74108		-0.495682	-0.891386		-0.672947	2.17034
1.01164	-1.73562		-0.501988	-0.89355		-0.676903	2.17571
1.0153	-1.73004		-0.508316	-0.895645		-0.680906	2.18104
1.01882	-1.72438		-0.514659	-0.897699		-0.684963	2.18633
1.02218	-1.71862		-0.521022	-0.899687		-0.689058	2.19159
1.02541	-1.71279		-0.527401	-0.901625		-0.693204	2.19681
1.02846	-1.70686		-0.533799	-0.903497		-0.697391	2.202
1.03138	-1.70087		-0.540212	-0.90532		-0.70163	2.20714
1.0341	-1.69478		-0.546636	-0.907101		-0.705934	2.21224
1.03666	-1.68863		-0.553067	-0.908858		-0.710322	2.21725
1.03894	-1.68237		-0.559492	-0.91064		-0.714821	2.22217
1.04102	-1.67603		-0.565911	-0.91244		-0.719413	2.22701
1.04284	-1.66962		-0.572327	-0.91425		-0.724098	2.23175
1.04445	-1.66315		-0.578741	-0.916069		-0.728876	2.2364
1.04578	-1.65661		-0.58515	-0.917902		-0.733747	2.24095
1.04691	-1.65004		-0.591556	-0.919751		-0.738697	2.24542
1.04778	-1.64343		-0.597964	-0.921587		-0.743714	2.24981
1.04848	-1.6368		-0.604378	-0.923408		-0.748791	2.25413
1.04894	-1.63015		-0.6108	-0.925195		-0.753922	2.25838
1.04923	-1.62349		-0.617231	-0.926953		-0.759102	2.26258
1.04931	-1.61683		-0.623676	-0.928658		-0.764319	2.26673
1.04924	-1.61016		-0.630132	-0.930319		-0.769579	2.27083
1.04895	-1.6035		-0.636603	-0.931923		-0.774885	2.27486
1.0485	-1.59685		-0.643081	-0.9335		-0.780242	2.27883
1.04783	-1.59022		-0.649569	-0.935033		-0.785637	2.28275
1.04699	-1.5836		-0.656065	-0.936532		-0.791091	2.28658
1.04587	-1.57703		-0.662557	-0.938046		-0.796635	2.29028
1.04452	-1.5705		-0.669041	-0.939595		-0.802264	2.29386
1.04287	-1.56404		-0.675516	-0.941184		-0.807962	2.29732
1.04103	-1.55764		-0.68199	-0.942773		-0.813709	2.3007
1.03897	-1.55129		-0.688473	-0.944327		-0.819491	2.30401
1.03676	-1.545		-0.694966	-0.945839		-0.825306	2.30727
1.03435	-1.53879		-0.701471	-0.9473		-0.831156	2.31047
1.03179	-1.53263		-0.707983	-0.948725		-0.837041	2.3136
1.02903	-1.52657		-0.714507	-0.9501		-0.842963	2.31666
1.02611	-1.52057		-0.721036	-0.951447		-0.848923	2.31965
1.023	-1.51468		-0.727573	-0.952753		-0.854916	2.32257
1.01974	-1.50886		-0.734118	-0.954021		-0.860934	2.32544
1.01631	-1.50314		-0.740676	-0.955224		-0.866976	2.32826
1.01276	-1.4975		-0.747243	-0.956372		-0.873038	2.33103
1.00904	-1.49197		-0.753822	-0.95745		-0.879123	2.33376
1.00521	-1.48651		-0.76041	-0.958466		-0.885225	2.33644
1.00123	-1.48116		-0.767011	-0.9594		-0.891345	2.33908
0.997133	-1.4759		-0.773619	-0.960287		-0.897497	2.34165
0.992853	-1.47079		-0.780231	-0.961139		-0.903685	2.34414
0.988426	-1.46581		-0.786844	-0.961985		-0.909913	2.34651
0.983818	-1.46099		-0.793459	-0.962812		-0.916174	2.3488
0.979083	-1.4563		-0.800076	-0.963617		-0.922469	2.351
0.974219	-1.45174		-0.806696	-0.964407		-0.92879	2.35312
0.969207	-1.44734		-0.813321	-0.965153		-0.935137	2.35516
0.964078	-1.44308		-0.819948	-0.965878		-0.941513	2.3571
0.958804	-1.43901		-0.826579	-0.966569		-0.947908	2.35899
0.953442	-1.43504		-0.833215	-0.967207		-0.954316	2.36083
0.94797	-1.43124		-0.839858	-0.967768		-0.960741	2.36261
0.942412	-1.42755		-0.846505	-0.968279		-0.967178	2.36434
0.936744	-1.42404		-0.853156	-0.96873		-0.973638	2.36599
0.930989	-1.42068		-0.85981	-0.96915		-0.980115	2.36757
0.925133	-1.41749		-0.866467	-0.96951		-0.986609	2.36907
0.919198	-1.41446		-0.873125	-0.969837		-0.993119	2.37051
0.91317	-1.41161		-0.879787	-0.970111		-0.999644	2.37188
0.907071	-1.40892		-0.886449	-0.970353		-1.00619	2.37315
0.90088	-1.40644		-0.893112	-0.970568		-1.01275	2.37432
0.894618	-1.40416		-0.899775	-0.970782		-1.01934	2.37537
0.888269	-1.40212		-0.906439	-0.970996		-1.02593	2.37632
0.88187	-1.40026		-0.913103	-0.971185		-1.03254	2.3772
0.875414	-1.39859		-0.919768	-0.971318		-1.03916	2.37802
0.868924	-1.39707		-0.926434	-0.971394		-1.04578	2.37881
0.862397	-1.39571		-0.933101	-0.971378		-1.0524	2.37955
0.855841	-1.3945		-0.939767	-0.971309		-1.05903	2.38023
0.849251	-1.39349		-0.946432	-0.971179		-1.06567	2.38084
0.842638	-1.39265		-0.953097	-0.97102		-1.07232	2.38133
0.835994	-1.3921		-0.959762	-0.970882		-1.07898	2.38168
0.829335	-1.39179		-0.966428	-0.970789		-1.08564	2.38182
0.822668	-1.39186		-0.973095	-0.970807		-1.09231	2.38178
0.81601	-1.39218		-0.979761	-0.970884		-1.09897	2.38156
0.809373	-1.39281		-0.986427	-0.970998		-1.10563	2.38123
0.802756	-1.39363		-0.993093	-0.971101		-1.11229	2.38081
0.796174	-1.39469		-0.999759	-0.971177		-1.11893	2.38031
0.789616	-1.39589		-1.00643	-0.971201		-1.12558	2.37978
0.783093	-1.39726		-1.01309	-0.971139		-1.13222	2.37919
0.776603	-1.39878		-1.01976	-0.971025		-1.13886	2.37855
0.770163	-1.40051		-1.02642	-0.970853		-1.14548	2.37782
0.763769	-1.4024		-1.03309	-0.970652		-1.1521	2.37703
0.757438	-1.40448		-1.03975	-0.970392		-1.15871	2.37617
0.75116	-1.40673		-1.04641	-0.970098		-1.16531	2.37522
0.744961	-1.40918		-1.05307	-0.969762		-1.1719	2.3742
0.738821	-1.41178		-1.05972	-0.969382		-1.17848	2.37314
0.732754	-1.41454		-1.06637	-0.968916		-1.18506	2.37203
0.726749	-1.41744		-1.07302	-0.968395		-1.19162	2.37086
0.72084	-1.42053		-1.07966	-0.967825		-1.19817	2.3696
0.715019	-1.42378		-1.0863	-0.967239		-1.20469	2.36824
0.709329	-1.42725		-1.09294	-0.966644		-1.21119	2.36675
0.703763	-1.43092		-1.09959	-0.966084		-1.21765	2.36509
0.698348	-1.43481		-1.10623	-0.965522		-1.22411	2.36345
0.692957	-1.43873		-1.11285	-0.964801		-1.2306	2.36194
0.687541	-1.44262		-1.11944	-0.963775		-1.23713	2.36059
0.682102	-1.44647		-1.12599	-0.962513		-1.24369	2.35938
0.676627	-1.45027		-1.13246	-0.960928		-1.25028	2.35838
0.671123	-1.45404		-1.13888	-0.959103		-1.25689	2.35753
0.665576	-1.45773		-1.14518	-0.956947		-1.26352	2.35685
0.660023	-1.46142		-1.15142	-0.954595		-1.27016	2.35626
0.654481	-1.46513		-1.15757	-0.952013		-1.27681	2.35576
0.648962	-1.46887		-1.16365	-0.949285		-1.28346	2.35532
0.643473	-1.47265		-1.16965	-0.946365		-1.29012	2.35495
0.638012	-1.47648		-1.17557	-0.94331		-1.29678	2.35463
0.632595	-1.48036		-1.18141	-0.940086		-1.30344	2.35434
0.627225	-1.48431		-1.18718	-0.936758		-1.3101	2.35407
0.621925	-1.48836		-1.19288	-0.933302		-1.31676	2.35379
0.616702	-1.4925		-1.19854	-0.929782		-1.32342	2.35346
0.611594	-1.49678		-1.20416	-0.92619		-1.33007	2.3531
0.606537	-1.50113		-1.20971	-0.922496		-1.33674	2.35288
0.601444	-1.50543		-1.21508	-0.918539		-1.3434	2.35283
0.596306	-1.50968		-1.22028	-0.914368		-1.35007	2.353
0.591108	-1.51385		-1.22524	-0.909922		-1.35673	2.35335
0.585882	-1.51799		-1.23004	-0.905295		-1.36338	2.35384
0.580663	-1.52214		-1.23466	-0.900489		-1.37002	2.35442
0.575465	-1.52631		-1.23916	-0.895569		-1.37665	2.35506
0.570312	-1.53054		-1.24351	-0.890519		-1.38328	2.35575
0.565195	-1.53482		-1.24781	-0.88542		-1.38992	2.35643
0.560116	-1.53913		-1.2521	-0.880315		-1.39655	2.35704
0.555076	-1.5435		-1.25638	-0.875206		-1.4032	2.35755
0.550168	-1.54801		-1.26066	-0.870096		-1.40986	2.35793
0.545463	-1.55273		-1.26496	-0.865004		-1.41652	2.35818
0.540948	-1.55764		-1.26926	-0.859908		-1.42318	2.35832
0.536628	-1.56272		-1.27356	-0.85481		-1.42985	2.35835
0.532472	-1.56793		-1.27781	-0.849676		-1.43652	2.35834
0.528442	-1.57324		-1.28198	-0.844476		-1.44318	2.35832
0.524478	-1.5786		-1.28606	-0.839202		-1.44985	2.35833
0.520587	-1.58401		-1.29	-0.833822		-1.45652	2.35839
0.51676	-1.58947		-1.29378	-0.828333		-1.46318	2.35848
0.513016	-1.59499		-1.29743	-0.822753		-1.46985	2.3586
0.509359	-1.60056		-1.30094	-0.817085		-1.47651	2.35875
0.505791	-1.60619		-1.30431	-0.811334		-1.48318	2.35891
0.502294	-1.61187		-1.30758	-0.805526		-1.48984	2.35909
0.498875	-1.61759		-1.31076	-0.799664		-1.49651	2.35928
0.495558	-1.62338		-1.31381	-0.793734		-1.50317	2.35949
0.492345	-1.62922		-1.31672	-0.787738		-1.50983	2.3597
0.489258	-1.63512		-1.31952	-0.781688		-1.5165	2.3599
0.486305	-1.6411		-1.32222	-0.775591		-1.52316	2.36007
0.483512	-1.64716		-1.32483	-0.769459		-1.52983	2.36022
0.480848	-1.65327		-1.32733	-0.763278		-1.53649	2.36038
0.478184	-1.65938		-1.32964	-0.757025		-1.54315	2.3607
0.475406	-1.66544		-1.33159	-0.750648		-1.54979	2.36128
0.472497	-1.67144		-1.33313	-0.744163		-1.55641	2.36209
0.469499	-1.67739		-1.33438	-0.737615		-1.563	2.36312
0.466439	-1.68331		-1.33537	-0.731021		-1.56956	2.36431
0.46332	-1.68921		-1.33602	-0.724387		-1.57608	2.36569
0.460149	-1.69507		-1.33642	-0.717732		-1.58256	2.36723
0.456956	-1.70092		-1.33653	-0.711066		-1.58902	2.36888
0.453771	-1.70678		-1.33645	-0.7044		-1.59546	2.37061
0.450625	-1.71266		-1.33614	-0.697741		-1.60188	2.37241
0.44753	-1.71856		-1.33569	-0.691089		-1.60829	2.37423
0.444568	-1.72453		-1.33513	-0.684446		-1.61473	2.37597
0.441769	-1.73059		-1.33454	-0.677805		-1.62119	2.37761
0.439214	-1.73674		-1.33396	-0.671164		-1.62769	2.37911
0.436871	-1.74299		-1.3334	-0.664521		-1.63421	2.38049
0.434775	-1.74931		-1.33284	-0.657878		-1.64075	2.38177
0.432852	-1.7557		-1.33226	-0.651236		-1.64731	2.38298
0.431093	-1.76213		-1.33159	-0.644604		-1.65386	2.3842
0.429408	-1.76858		-1.33079	-0.637985		-1.6604	2.38548
0.427779	-1.77504		-1.32978	-0.631394		-1.66694	2.38682
0.426182	-1.78151		-1.32862	-0.624831		-1.67345	2.38824
0.424618	-1.788		-1.32722	-0.618312		-1.67994	2.38974
0.423088	-1.79448		-1.32566	-0.61183		-1.68642	2.39131
0.421615	-1.80099		-1.3239	-0.6054		-1.69289	2.39294
0.4202	-1.8075		-1.32201	-0.599008		-1.69935	2.3946
0.418874	-1.81403		-1.31995	-0.592668		-1.70579	2.3963
0.417605	-1.82058		-1.31775	-0.586374		-1.71222	2.39806
0.416396	-1.82713		-1.31536	-0.58015		-1.71863	2.39988
0.415226	-1.8337		-1.31282	-0.573985		-1.72503	2.40177
0.414107	-1.84027		-1.31009	-0.567906		-1.7314	2.40374
0.413009	-1.84685		-1.30719	-0.561901		-1.73774	2.40579
0.411975	-1.85343		-1.30411	-0.555987		-1.74407	2.40789
0.411	-1.86003		-1.30091	-0.55014		-1.75039	2.41002
0.410107	-1.86663		-1.29755	-0.544382		-1.75669	2.41219
0.409259	-1.87325		-1.29406	-0.538704		-1.76296	2.41445
0.408429	-1.87986		-1.29035	-0.53316		-1.7692	2.41678
0.407649	-1.88648		-1.28653	-0.527701		-1.77544	2.41915
0.406966	-1.89311		-1.28256	-0.52234		-1.78166	2.42154
0.406368	-1.89975		-1.27851	-0.517048		-1.78788	2.42393
0.405874	-1.9064		-1.27433	-0.511857		-1.79409	2.42637
0.405423	-1.91305		-1.27002	-0.506765		-1.80026	2.42889
0.405006	-1.91971		-1.26555	-0.501826		-1.8064	2.43149
0.404617	-1.92636		-1.26094	-0.497004		-1.81251	2.43416
0.404281	-1.93302		-1.25619	-0.492332		-1.81859	2.43689
0.403996	-1.93968		-1.25133	-0.487768		-1.82465	2.43968
0.403765	-1.94634		-1.24633	-0.48336		-1.83068	2.44252
0.403587	-1.95301		-1.24123	-0.479064		-1.83669	2.4454
0.403493	-1.95967		-1.23602	-0.474909		-1.84268	2.44832
0.403482	-1.96634		-1.23073	-0.470846		-1.84867	2.45124
0.403591	-1.973		-1.22536	-0.4669		-1.85466	2.45418
0.403793	-1.97967		-1.21992	-0.463041		-1.86063	2.45714
0.404067	-1.98633		-1.21437	-0.459342		-1.86657	2.46016
0.404352	-1.99299		-1.20873	-0.455802		-1.87246	2.46329
0.404654	-1.99965		-1.20295	-0.452475		-1.8783	2.4665
0.40496	-2.00631		-1.19707	-0.44932		-1.8841	2.46981
0.405314	-2.01297		-1.1911	-0.446358		-1.88986	2.47315
0.405722	-2.01962		-1.18507	-0.443528		-1.8956	2.47655
0.406193	-2.02627		-1.17895	-0.440884		-1.9013	2.48
0.406687	-2.03292		-1.17276	-0.438403		-1.90694	2.48355
0.407203	-2.03957		-1.16648	-0.43615		-1.91254	2.48717
0.407761	-2.04621		-1.16016	-0.434046		-1.91811	2.49084
0.408372	-2.05285		-1.15377	-0.432146		-1.92363	2.49457
0.408993	-2.05949		-1.14733	-0.430428		-1.92905	2.49846
0.409499	-2.06613		-1.1408	-0.429083		-1.93433	2.50252
0.409897	-2.07279		-1.13421	-0.42804		-1.93944	2.5068
0.410117	-2.07945		-1.12757	-0.427438		-1.94438	2.51128
0.410214	-2.08612		-1.12091	-0.427159		-1.94914	2.51596
0.410162	-2.09278		-1.11424	-0.427228		-1.95367	2.52084
0.40994	-2.09945		-1.1076	-0.427735		-1.95804	2.52588
0.409639	-2.10611		-1.10098	-0.428517		-1.96229	2.53102
0.409286	-2.11276		-1.0944	-0.429616		-1.96641	2.53626
0.408921	-2.11942		-1.08786	-0.430923		-1.97046	2.54155
0.408586	-2.12608		-1.08138	-0.432461		-1.97444	2.5469
0.408283	-2.13274		-1.07493	-0.434163		-1.97837	2.55228
0.408048	-2.1394		-1.06854	-0.436055		-1.98227	2.55769
0.407892	-2.14607		-1.06218	-0.438062		-1.98615	2.56311
0.407828	-2.15273		-1.05588	-0.440235		-1.99002	2.56854
0.407856	-2.1594		-1.04961	-0.44251		-1.99388	2.57397
0.40803	-2.16606		-1.04339	-0.444898		-1.99779	2.57937
0.408366	-2.17272		-1.03718	-0.447321		-2.00176	2.58473
0.408906	-2.17937		-1.03099	-0.449802		-2.00577	2.59006
0.409587	-2.186		-1.02482	-0.452337		-2.00982	2.59535
0.41043	-2.19261		-1.0187	-0.454967		-2.01386	2.60066
0.41135	-2.19921		-1.01262	-0.457709		-2.01787	2.60598
0.412356	-2.2058		-1.00662	-0.460614		-2.02184	2.61133
0.413416	-2.21239		-1.00069	-0.463649		-2.02576	2.61673
0.414528	-2.21896		-0.994849	-0.466872		-2.02962	2.62217
0.415669	-2.22553		-0.989098	-0.470244		-2.03341	2.62765
0.416871	-2.23209		-0.983453	-0.47379		-2.03715	2.63316
0.418135	-2.23863		-0.977882	-0.477452		-2.04088	2.6387
0.4195	-2.24516		-0.972403	-0.48125		-2.04458	2.64424
0.420932	-2.25167		-0.966999	-0.485153		-2.04824	2.64981
0.422457	-2.25816		-0.961697	-0.489196		-2.05188	2.6554
0.424043	-2.26463		-0.95648	-0.493346		-2.05547	2.66101
0.425684	-2.27109		-0.951395	-0.497658		-2.05894	2.66671
0.427279	-2.27757		-0.946475	-0.502156		-2.06224	2.6725
0.428784	-2.28406		-0.941803	-0.506912		-2.06537	2.67838
0.430201	-2.29058		-0.937343	-0.511867		-2.06828	2.68438
0.431482	-2.29712		-0.933192	-0.517083		-2.07098	2.69048
0.432662	-2.30368		-0.929282	-0.522483		-2.07347	2.69666
0.43373	-2.31026		-0.925687	-0.528097		-2.07575	2.70293
0.434717	-2.31685		-0.922331	-0.533858		-2.07786	2.70925
0.435649	-2.32346		-0.919258	-0.539774		-2.07983	2.71562
0.436565	-2.33006		-0.916378	-0.545786		-2.08168	2.72203
0.437488	-2.33666		-0.913734	-0.551906		-2.08343	2.72846
0.438439	-2.34326		-0.911249	-0.558093		-2.08514	2.7349
0.43949	-2.34984		-0.908918	-0.564339		-2.08685	2.74135
0.440645	-2.35641		-0.906676	-0.570617		-2.08856	2.74779
0.441952	-2.36295		-0.904539	-0.576932		-2.09033	2.75422
0.443417	-2.36945		-0.902439	-0.583259		-2.0922	2.76062
0.445106	-2.3759		-0.900373	-0.589597		-2.09401	2.76703
0.446779	-2.38235		-0.898513	-0.595999		-2.09563	2.7735
0.448366	-2.38883		-0.896997	-0.602491		-2.09707	2.78001
0.449894	-2.39532		-0.895737	-0.609038		-2.09833	2.78655
0.451337	-2.40183		-0.894824	-0.615642		-2.09939	2.79314
0.452728	-2.40835		-0.894164	-0.622276		-2.10033	2.79974
0.454121	-2.41486		-0.893767	-0.62893		-2.10116	2.80635
0.455532	-2.42138		-0.893552	-0.635594		-2.10192	2.81297
0.457011	-2.42788		-0.893532	-0.64226		-2.10264	2.8196
0.458561	-2.43436		-0.89364	-0.648926		-2.10336	2.82623
0.460244	-2.44082		-0.893878	-0.655589		-2.10407	2.83286
0.462022	-2.44724		-0.894216	-0.662247		-2.10479	2.83949
0.463934	-2.45363		-0.894682	-0.668897		-2.1055	2.84612
0.465928	-2.45999		-0.895262	-0.675538		-2.1062	2.85275
0.468026	-2.46632		-0.895998	-0.682164		-2.10686	2.85938
0.47019	-2.47262		-0.896863	-0.688774		-2.10749	2.86602
0.47245	-2.47889		-0.897891	-0.695361		-2.10811	2.87265
0.474791	-2.48514		-0.899032	-0.70193		-2.10871	2.87929
0.477248	-2.49133		-0.900312	-0.708472		-2.10931	2.88593
0.47978	-2.4975		-0.901709	-0.714991		-2.10986	2.89258
0.482402	-2.50363		-0.90327	-0.721472		-2.11039	2.89922
0.485096	-2.50973		-0.90495	-0.727924		-2.11089	2.90587
0.487796	-2.51582		-0.906879	-0.734305		-2.1112	2.91253
0.490418	-2.52195		-0.90908	-0.740598		-2.1113	2.9192
0.492924	-2.52813		-0.911647	-0.746751		-2.11115	2.92586
0.49531	-2.53436		-0.914513	-0.75277		-2.11075	2.93252
0.497565	-2.54063		-0.917741	-0.758603		-2.11013	2.93915
0.499756	-2.54693		-0.921201	-0.764302		-2.10931	2.94577
0.501887	-2.55324		-0.924939	-0.769822		-2.10835	2.95237
0.504023	-2.55956		-0.928836	-0.775231		-2.1073	2.95895
0.506201	-2.56586		-0.932911	-0.780507		-2.10618	2.96552
0.50842	-2.57214		-0.937109	-0.785686		-2.105	2.97208
0.51068	-2.57842		-0.941325	-0.790851		-2.10386	2.97865
0.51299	-2.58467		-0.945551	-0.796007		-2.10279	2.98523
0.515409	-2.59088		-0.949789	-0.801152		-2.1018	2.99182
0.518048	-2.597		-0.954051	-0.806279		-2.10091	2.99843
0.520892	-2.60304		-0.958344	-0.81138		-2.10009	3.00505
0.52392	-2.60897		-0.962684	-0.81644		-2.09933	3.01167
0.527114	-2.61483		-0.967083	-0.821449		-2.09863	3.0183
0.530443	-2.6206		-0.971517	-0.826428		-2.09797	3.02494
0.533897	-2.6263		-0.97604	-0.831325		-2.09733	3.03157
0.537453	-2.63194		-0.980669	-0.836123		-2.09665	3.0382
0.541073	-2.63754		-0.985434	-0.840786		-2.09592	3.04483
0.544753	-2.6431		-0.990333	-0.845307		-2.09513	3.05145
0.548479	-2.64863		-0.995373	-0.849671		-2.09429	3.05806
0.552283	-2.6541		-1.00052	-0.853903		-2.09341	3.06467
0.556166	-2.65952		-1.00578	-0.858003		-2.0925	3.07127
0.560125	-2.66489		-1.01114	-0.861965		-2.09156	3.07788
0.564147	-2.6702		-1.01658	-0.86583		-2.0906	3.08447
0.568272	-2.67544		-1.02208	-0.869582		-2.08964	3.09107
0.572479	-2.68061		-1.02768	-0.8732		-2.08865	3.09766
0.576771	-2.68571		-1.03337	-0.876685		-2.08764	3.10425
0.581137	-2.69075		-1.03914	-0.880025		-2.08659	3.11083
0.585543	-2.69575		-1.04498	-0.883238		-2.08548	3.11741
0.589995	-2.70072		-1.05089	-0.886328		-2.08434	3.12398
0.594506	-2.70563		-1.05688	-0.889252		-2.08314	3.13053
0.599046	-2.71051		-1.06294	-0.892031		-2.08186	3.13708
0.603623	-2.71536		-1.06908	-0.894612		-2.08051	3.14361
0.608229	-2.72017		-1.07529	-0.897046		-2.0791	3.15012
0.612891	-2.72494		-1.08156	-0.899301		-2.07763	3.15662
0.617576	-2.72968		-1.08789	-0.9014		-2.07608	3.16311
0.622292	-2.7344		-1.09429	-0.903285		-2.07445	3.16957
0.627023	-2.73909		-1.10073	-0.904999		-2.07273	3.17601
0.631783	-2.74376		-1.10723	-0.906493		-2.07093	3.18243
0.636568	-2.7484		-1.11376	-0.907828		-2.06907	3.18884
0.641392	-2.753		-1.12033	-0.908956		-2.06714	3.19522
0.646246	-2.75757		-1.12692	-0.909929		-2.06515	3.20158
0.651135	-2.76211		-1.13355	-0.910689		-2.06308	3.20792
0.656037	-2.76662		-1.14019	-0.91127		-2.0609	3.21422
0.660944	-2.77114		-1.14685	-0.911592		-2.05865	3.22049
0.66588	-2.77562		-1.15351	-0.911756		-2.05634	3.22674
0.670855	-2.78006		-1.16018	-0.911713		-2.05397	3.23298
0.675871	-2.78445		-1.16684	-0.911532		-2.05158	3.2392
0.680963	-2.78875		-1.1735	-0.911201		-2.04917	3.24542
0.686108	-2.79299		-1.18015	-0.910753		-2.04673	3.25162
0.691296	-2.79718		-1.18679	-0.910107		-2.04422	3.2578
0.696506	-2.80134		-1.19341	-0.909297		-2.04163	3.26394
0.701734	-2.80547		-1.19999	-0.908252		-2.03896	3.27005
0.706977	-2.80959		-1.20654	-0.907034		-2.03621	3.27612
0.712251	-2.81367		-1.21305	-0.905604		-2.03342	3.28217
0.717569	-2.81769		-1.21954	-0.90405		-2.03061	3.28822
0.722936	-2.82164		-1.22598	-0.902318		-2.02775	3.29424
0.728327	-2.82557		-1.23237	-0.900431		-2.02481	3.30023
0.733744	-2.82945		-1.2387	-0.898333		-2.0218	3.30618
0.739172	-2.83332		-1.24497	-0.896065		-2.01871	3.31209
0.744625	-2.83716		-1.25116	-0.893586		-2.01555	3.31795
0.750088	-2.84098		-1.25727	-0.89094		-2.01229	3.32377
0.755551	-2.8448		-1.26328	-0.888051		-2.00892	3.32952
0.761004	-2.84863		-1.26919	-0.884969		-2.00543	3.3352
0.766443	-2.85249		-1.27496	-0.881632		-2.00183	3.34081
0.771887	-2.85634		-1.28064	-0.878129		-1.99817	3.34638
0.777376	-2.86012		-1.28621	-0.874469		-1.9945	3.35195
0.782922	-2.86382		-1.29173	-0.870726		-1.99083	3.35751
0.788522	-2.86744		-1.29715	-0.866846		-1.9871	3.36304
0.794138	-2.87103		-1.30247	-0.86283		-1.98327	3.3685
0.799713	-2.87468		-1.30758	-0.858544		-1.97925	3.37382
0.805229	-2.87843		-1.31248	-0.854029		-1.97503	3.37897
0.810652	-2.88231		-1.31709	-0.849208		-1.97061	3.38397
0.816004	-2.88628		-1.32145	-0.844172		-1.96602	3.3888
0.821283	-2.89035		-1.32552	-0.83889		-1.96127	3.39348
0.826516	-2.89448		-1.32937	-0.833445		-1.95639	3.39802
0.831703	-2.89867		-1.33293	-0.827811		-1.9514	3.40244
0.83687	-2.90288		-1.3363	-0.822056		-1.94631	3.40675
0.842027	-2.90711		-1.33942	-0.816165		-1.94115	3.41097
0.847178	-2.91134		-1.34235	-0.810178		-1.93591	3.41509
0.852337	-2.91556		-1.34505	-0.804084		-1.93061	3.41913
0.857515	-2.91976		-1.3476	-0.797922		-1.92526	3.42311
0.862715	-2.92394		-1.34999	-0.7917		-1.91988	3.42705
0.867968	-2.92804		-1.35222	-0.785415		-1.91448	3.43096
0.87328	-2.93207		-1.35428	-0.779076		-1.90905	3.43482
0.878568	-2.93613		-1.35611	-0.772667		-1.90349	3.43851
0.883769	-2.9403		-1.35755	-0.766157		-1.8978	3.44198
0.888872	-2.94459		-1.35864	-0.75958		-1.89196	3.4452
0.893906	-2.94896		-1.35943	-0.75296		-1.88603	3.44825
0.898878	-2.9534		-1.35986	-0.746307		-1.88002	3.45113
0.903811	-2.95789		-1.35997	-0.739641		-1.87395	3.45388
0.908731	-2.96238		-1.35985	-0.732976		-1.86782	3.45651
0.913652	-2.96688		-1.35954	-0.726316		-1.86166	3.45906
0.918614	-2.97133		-1.35902	-0.71967		-1.85549	3.46157
0.923616	-2.97574		-1.35836	-0.713036		-1.84929	3.46403
0.928676	-2.98008		-1.35753	-0.706421		-1.84309	3.46649
0.9338	-2.98435		-1.3566	-0.69982		-1.83689	3.46894
0.938995	-2.98852		-1.35551	-0.693243		-1.83069	3.47139
0.944262	-2.99261		-1.35434	-0.686679		-1.82451	3.47387
0.949652	-2.99653		-1.35311	-0.680127		-1.81835	3.47643
0.95514	-3.00032		-1.35185	-0.67358		-1.81222	3.47906
0.960723	-3.00396		-1.3505	-0.667053		-1.80609	3.48167
0.966347	-3.00754		-1.34902	-0.660552		-1.79994	3.48423
0.972002	-3.01107		-1.34735	-0.654099		-1.79375	3.48673
0.977675	-3.01457		-1.34551	-0.647691		-1.78754	3.48914
0.983352	-3.01807		-1.34342	-0.641358		-1.78127	3.49141
0.989024	-3.02157		-1.34114	-0.635095		-1.77498	3.49361
0.994725	-3.02503		-1.33866	-0.628906		-1.76866	3.49575
1.00045	-3.02844		-1.33604	-0.622775		-1.76233	3.49784
1.00621	-3.0318		-1.33324	-0.616726		-1.75598	3.49988
1.012	-3.03511		-1.33031	-0.610739		-1.74962	3.50186
1.01782	-3.03836		-1.3272	-0.604844		-1.74324	3.50379
1.02366	-3.04157		-1.32395	-0.59902		-1.73684	3.50565
1.02953	-3.04474		-1.32052	-0.593306		-1.73041	3.50744
1.03541	-3.04788		-1.31694	-0.587682		-1.72397	3.50914
1.0413	-3.05099		-1.31316	-0.582188		-1.7175	3.51076
1.04721	-3.05409		-1.30924	-0.576794		-1.71101	3.51229
1.05313	-3.05714		-1.30514	-0.571537		-1.70451	3.51376
1.05907	-3.06017		-1.30091	-0.566386		-1.69799	3.51513
1.06501	-3.0632		-1.29648	-0.561404		-1.69144	3.51638
1.07096	-3.06622		-1.29191	-0.556554		-1.68487	3.51753
1.07691	-3.06922		-1.28716	-0.551878		-1.67829	3.51858
1.08286	-3.07222		-1.28227	-0.547343		-1.67169	3.51954
1.08884	-3.07517		-1.27724	-0.542963		-1.66509	3.52046
1.09485	-3.07805		-1.27213	-0.53868		-1.65848	3.52135
1.1009	-3.08085		-1.26692	-0.534532		-1.65187	3.5222
1.10698	-3.0836		-1.26161	-0.530497		-1.64525	3.52299
1.11307	-3.08629		-1.25618	-0.526627		-1.63862	3.5237
1.11919	-3.08895		-1.25066	-0.522893		-1.63198	3.52434
1.12532	-3.09157		-1.24501	-0.519343		-1.62534	3.52492
1.13146	-3.09415		-1.23929	-0.515928		-1.61869	3.52542
1.13763	-3.09669		-1.23345	-0.512709		-1.61204	3.52582
1.1438	-3.09922		-1.22753	-0.509648		-1.60538	3.52615
1.14998	-3.1017		-1.2215	-0.506793		-1.59872	3.52638
1.15618	-3.10417		-1.21541	-0.504098		-1.59205	3.52652
1.16237	-3.10664		-1.2092	-0.501656		-1.58539	3.52653
1.16856	-3.10911		-1.20293	-0.499393		-1.57872	3.52645
1.17475	-3.11158		-1.19657	-0.497386		-1.57206	3.52622
1.18093	-3.11409		-1.19015	-0.495609		-1.56541	3.52578
1.18706	-3.11671		-1.18363	-0.494218		-1.55878	3.52509
1.19314	-3.11945		-1.17705	-0.493145		-1.55218	3.52412
1.19914	-3.12236		-1.17041	-0.492523		-1.54563	3.5229
1.20508	-3.12537		-1.16375	-0.492212		-1.53912	3.52143
1.21097	-3.12851		-1.15709	-0.492305		-1.53266	3.51979
1.21683	-3.13169		-1.15043	-0.49265		-1.52625	3.51797
1.22266	-3.13491		-1.14379	-0.493309		-1.51988	3.51601
1.22849	-3.13815		-1.13719	-0.494191		-1.51354	3.51392
1.23431	-3.1414		-1.13062	-0.495347		-1.50725	3.51172
1.24013	-3.14466		-1.12409	-0.496699		-1.501	3.50942
1.24595	-3.14791		-1.11762	-0.498308		-1.49477	3.50702
1.25178	-3.15113		-1.11119	-0.500079		-1.48857	3.50457
1.25766	-3.15428		-1.10482	-0.502031		-1.48239	3.50208
1.26356	-3.15738		-1.09849	-0.504116		-1.47622	3.49956
1.26952	-3.16037		-1.0922	-0.506335		-1.47005	3.49704
1.27552	-3.16327		-1.08595	-0.508655		-1.46388	3.49452
1.28157	-3.16607		-1.07976	-0.511114		-1.45771	3.49197
1.28766	-3.16879		-1.0736	-0.513679		-1.45156	3.4894
1.29378	-3.17143		-1.06752	-0.5164		-1.44542	3.4868
1.29993	-3.17401		-1.06149	-0.51925		-1.43931	3.48415
1.3061	-3.17653		-1.05556	-0.522288		-1.43322	3.48143
1.31228	-3.17903		-1.0497	-0.525469		-1.42716	3.47865
1.31848	-3.18147		-1.04395	-0.528842		-1.42114	3.47579
1.32469	-3.1839		-1.03829	-0.532368		-1.41518	3.47281
1.33086	-3.18642		-1.03283	-0.536198		-1.40932	3.46962
1.33699	-3.18905		-1.02756	-0.540279		-1.40359	3.46621
1.34305	-3.19184		-1.02257	-0.544703		-1.39802	3.46255
1.34906	-3.19472		-1.0178	-0.549356		-1.39257	3.45872
1.35502	-3.1977		-1.01324	-0.554218		-1.38726	3.45468
1.36092	-3.20081		-1.00898	-0.559351		-1.38208	3.45048
1.36678	-3.20398		-1.00494	-0.564655		-1.37703	3.44613
1.37262	-3.2072		-1.00117	-0.57015		-1.37207	3.44168
1.37847	-3.2104		-0.997429	-0.575669		-1.36712	3.43721
1.38433	-3.21358		-0.99372	-0.581209		-1.36219	3.43273
1.39022	-3.21669		-0.990062	-0.586782		-1.35724	3.42826
1.39622	-3.21961		-0.98644	-0.592379		-1.35223	3.42386
1.4023	-3.22234		-0.98287	-0.598009		-1.34719	3.4195
1.40847	-3.22488		-0.979355	-0.603673		-1.3421	3.41519
1.41468	-3.22728		-0.975882	-0.609364		-1.33698	3.41092
1.42097	-3.2295		-0.972467	-0.61509		-1.33184	3.40668
1.42731	-3.23155		-0.969135	-0.620864		-1.32667	3.40247
1.43371	-3.23345		-0.965888	-0.626687		-1.32148	3.39828
1.44014	-3.23519		-0.962734	-0.63256		-1.31627	3.39412
1.44662	-3.23676		-0.959663	-0.638477		-1.31105	3.38998
1.45314	-3.23817		-0.95668	-0.644439		-1.3058	3.38586
1.45968	-3.23946		-0.953773	-0.650439		-1.30055	3.38176
1.46624	-3.24063		-0.95099	-0.656497		-1.2953	3.37765
1.47282	-3.24169		-0.948351	-0.662619		-1.29008	3.3735
1.47941	-3.24268		-0.945887	-0.668813		-1.28488	3.36933
1.48602	-3.24358		-0.943589	-0.675071		-1.27971	3.36512
1.49263	-3.2444		-0.941471	-0.681393		-1.27458	3.36086
1.49926	-3.24519		-0.939514	-0.687766		-1.26951	3.35654
1.50588	-3.24596		-0.937793	-0.694206		-1.2645	3.35214
1.5125	-3.24674		-0.936336	-0.700712		-1.25958	3.34764
1.51912	-3.24752		-0.935144	-0.707271		-1.25473	3.34306
1.52574	-3.24826		-0.934114	-0.713858		-1.24992	3.33845
1.53238	-3.24893		-0.933208	-0.720463		-1.2451	3.33384
1.53902	-3.24948		-0.932443	-0.727085		-1.24031	3.3292
1.54567	-3.24994		-0.931796	-0.73372		-1.23552	3.32457
1.55233	-3.25026		-0.93126	-0.740366		-1.23073	3.31994
1.55899	-3.25049		-0.930844	-0.747019		-1.22596	3.31527
1.56566	-3.25063		-0.930603	-0.753682		-1.22123	3.31057
1.57232	-3.25072		-0.930509	-0.760347		-1.21654	3.30583
1.57899	-3.25074		-0.930624	-0.767013		-1.21192	3.30103
1.58566	-3.25077		-0.930933	-0.773673		-1.20739	3.29614
1.59232	-3.25081		-0.931525	-0.780313		-1.20297	3.29115
1.59899	-3.25089		-0.932354	-0.786928		-1.19868	3.28605
1.60566	-3.25099		-0.933465	-0.793501		-1.19446	3.28089
1.61232	-3.25107		-0.934762	-0.800041		-1.19033	3.27566
1.61899	-3.25115		-0.936313	-0.806524		-1.18627	3.27037
1.62566	-3.25121		-0.938033	-0.812965		-1.18228	3.26503
1.63232	-3.25122		-0.93997	-0.819344		-1.17835	3.25964
1.63899	-3.25122		-0.942075	-0.82567		-1.1745	3.25419
1.64566	-3.25116		-0.944384	-0.831924		-1.17067	3.24874
1.65232	-3.25099		-0.946776	-0.838147		-1.16681	3.2433
1.65898	-3.25068		-0.94929	-0.844321		-1.16297	3.23785
1.66563	-3.25029		-0.951908	-0.850452		-1.15914	3.2324
1.67228	-3.24977		-0.954654	-0.856527		-1.1553	3.22695
1.67892	-3.24912		-0.957468	-0.862571		-1.15141	3.22153
1.68553	-3.2483		-0.960357	-0.868579		-1.14752	3.21612
1.69213	-3.24737		-0.963335	-0.874544		-1.14363	3.2107
1.69872	-3.24632		-0.966441	-0.880442		-1.13976	3.20528
1.70528	-3.24518		-0.969639	-0.886292		-1.13587	3.19986
1.71183	-3.24389		-0.97294	-0.892084		-1.13198	3.19445
1.71835	-3.24252		-0.976342	-0.897818		-1.12814	3.189
1.72486	-3.2411		-0.979927	-0.903438		-1.12437	3.1835
1.73137	-3.23967		-0.983663	-0.90896		-1.12067	3.17795
1.73787	-3.23817		-0.987569	-0.914362		-1.11701	3.17239
1.74435	-3.23661		-0.991582	-0.919686		-1.11337	3.1668
1.75081	-3.23495		-0.99573	-0.924905		-1.10976	3.16119
1.75725	-3.23323		-0.99998	-0.930041		-1.10617	3.15558
1.76366	-3.2314		-1.00434	-0.935083		-1.10257	3.14996
1.77003	-3.22944		-1.00876	-0.94008		-1.09894	3.14437
1.77635	-3.2273		-1.01324	-0.945017		-1.09528	3.1388
1.78262	-3.22505		-1.01777	-0.949903		-1.09161	3.13323
1.78885	-3.22266		-1.02239	-0.954714		-1.08792	3.12768
1.79502	-3.22015		-1.02706	-0.959469		-1.08421	3.12214
1.80114	-3.21751		-1.03182	-0.964138		-1.0805	3.11661
1.80723	-3.21478		-1.03665	-0.968735		-1.07679	3.11106
1.81326	-3.21193		-1.04157	-0.973228		-1.07309	3.10552
1.81924	-3.20899		-1.04656	-0.977654		-1.06936	3.09999
1.82517	-3.20594		-1.0516	-0.982017		-1.06564	3.09447
1.83103	-3.20277		-1.05672	-0.986282		-1.06189	3.08895
1.83683	-3.19949		-1.06189	-0.990492		-1.05812	3.08345
1.84257	-3.19609		-1.06714	-0.994605		-1.05435	3.07796
1.84824	-3.19259		-1.07244	-0.998644		-1.05057	3.07246
1.85384	-3.18898		-1.07782	-1.00258		-1.04678	3.06698
1.85938	-3.18526		-1.08325	-1.00645		-1.04298	3.0615
1.86484	-3.18144		-1.08875	-1.01021		-1.03918	3.05602
1.87026	-3.17755		-1.09432	-1.01388		-1.03542	3.05052
1.87562	-3.17359		-1.09999	-1.01739		-1.03169	3.045
1.88095	-3.16959		-1.10573	-1.02078		-1.02801	3.03944
1.88624	-3.16553		-1.11157	-1.02399		-1.02438	3.03384
1.8915	-3.16143		-1.11748	-1.02707		-1.02079	3.02823
1.89671	-3.15727		-1.12347	-1.03		-1.01723	3.02259
1.90187	-3.15305		-1.12952	-1.0328		-1.01368	3.01695
1.90694	-3.14873		-1.13562	-1.03549		-1.01013	3.0113
1.91195	-3.14433		-1.14176	-1.03808		-1.00657	3.00567
1.91686	-3.13981		-1.14795	-1.04057		-1.003	3.00003
1.9217	-3.13523		-1.15417	-1.04297		-0.999458	2.99439
1.92647	-3.13057		-1.16045	-1.04521		-0.995933	2.98873
1.93117	-3.12585		-1.16676	-1.04734		-0.992409	2.98307
1.93579	-3.12104		-1.17312	-1.04934		-0.988885	2.97741
1.94033	-3.11616		-1.17951	-1.05126		-0.985355	2.97175
1.94477	-3.11119		-1.18593	-1.05304		-0.981827	2.9661
1.94914	-3.10615		-1.19239	-1.05472		-0.978306	2.96044
1.95342	-3.10104		-1.19887	-1.05626		-0.974782	2.95478
1.95761	-3.09585		-1.20538	-1.05772		-0.971233	2.94914
1.96166	-3.09056		-1.2119	-1.05908		-0.967664	2.9435
1.96562	-3.0852		-1.21844	-1.06037		-0.964069	2.93789
1.96944	-3.07974		-1.225	-1.06156		-0.960458	2.93229
1.97316	-3.0742		-1.23157	-1.06268		-0.956774	2.92673
1.97665	-3.06852		-1.23815	-1.06381		-0.95296	2.92126
1.97992	-3.06271		-1.24471	-1.06498		-0.948996	2.9159
1.98288	-3.05674		-1.25126	-1.06624		-0.944889	2.91065
1.98561	-3.05065		-1.25779	-1.06755		-0.940632	2.90552
1.98802	-3.04444		-1.26431	-1.06894		-0.936242	2.9005
1.99022	-3.03815		-1.27083	-1.07036		-0.931752	2.89557
1.99215	-3.03176		-1.27734	-1.07179		-0.927178	2.89073
1.99388	-3.02533		-1.28385	-1.07323		-0.922524	2.88595
1.99537	-3.01883		-1.29036	-1.07465		-0.917787	2.88126
1.99667	-3.01229		-1.29687	-1.07607		-0.912994	2.87663
1.99776	-3.00571		-1.3034	-1.07743		-0.908155	2.87204
1.99868	-2.99911		-1.30993	-1.07877		-0.903227	2.86755
1.9993	-2.99247		-1.31645	-1.08014		-0.898185	2.86319
1.99967	-2.98582		-1.32297	-1.08157		-0.893009	2.85899
1.99966	-2.97915		-1.32946	-1.08309		-0.887711	2.85494
1.9994	-2.97249		-1.33593	-1.08468		-0.882307	2.85104
1.99883	-2.96584		-1.3424	-1.0863		-0.876844	2.84722
1.99809	-2.95922		-1.34887	-1.0879		-0.871335	2.84346
1.99713	-2.95262		-1.35536	-1.08944		-0.865803	2.83974
1.99605	-2.94604		-1.36186	-1.09092		-0.860245	2.83606
1.99477	-2.9395		-1.36837	-1.09234		-0.854644	2.83244
1.99332	-2.933		-1.37489	-1.09373		-0.848992	2.82891
1.99163	-2.92654		-1.38142	-1.09509		-0.843296	2.82545
1.98979	-2.92014		-1.38795	-1.09642		-0.837575	2.82202
1.98777	-2.91378		-1.3945	-1.09767		-0.831836	2.81863
1.98564	-2.90747		-1.40106	-1.09883		-0.826094	2.81524
1.98337	-2.9012		-1.40765	-1.09988		-0.820341	2.81187
1.98099	-2.89497		-1.41424	-1.10085		-0.814579	2.80852
1.97844	-2.88881		-1.42085	-1.10173		-0.808763	2.80526
1.97569	-2.88274		-1.42746	-1.10263		-0.802855	2.80217
1.97259	-2.87684		-1.43404	-1.10366		-0.796835	2.79931
1.96921	-2.87109		-1.44061	-1.10481		-0.790708	2.79668
1.96546	-2.86558		-1.44715	-1.10611		-0.784493	2.79427
1.96149	-2.86022		-1.45367	-1.1075		-0.778207	2.79205
1.95725	-2.85508		-1.46018	-1.10895		-0.771876	2.78996
1.95286	-2.85006		-1.46668	-1.1104		-0.765519	2.78795
1.94832	-2.84518		-1.4732	-1.11179		-0.759143	2.786
1.94366	-2.84041		-1.47973	-1.11314		-0.752748	2.78412
1.93887	-2.83577		-1.48627	-1.11442		-0.746341	2.78228
1.93399	-2.83123		-1.49283	-1.11563		-0.739924	2.78047
1.929	-2.82681		-1.4994	-1.11674		-0.733502	2.77868
1.92392	-2.82249		-1.50599	-1.11777		-0.727059	2.77697
1.91865	-2.81841		-1.51257	-1.11886		-0.720562	2.77548
1.91317	-2.81461		-1.51912	-1.12009		-0.714001	2.77429
1.9075	-2.81111		-1.52564	-1.12146		-0.707399	2.77337
1.90162	-2.80796		-1.53213	-1.12298		-0.70077	2.77266
1.89562	-2.80506		-1.53861	-1.12458		-0.694122	2.77216
1.88947	-2.80248		-1.54506	-1.12627		-0.687466	2.77179
1.88322	-2.80016		-1.55151	-1.12795		-0.680804	2.77153
1.87692	-2.798		-1.55797	-1.12961		-0.67414	2.77134
1.87055	-2.79602		-1.56444	-1.1312		-0.667475	2.7712
1.86414	-2.7942		-1.57092	-1.13275		-0.660809	2.7711
1.85768	-2.79253		-1.57743	-1.1342		-0.654143	2.77102
1.8512	-2.79097		-1.58396	-1.13556		-0.647476	2.77097
1.84469	-2.78953		-1.5905	-1.13684		-0.64081	2.77091
1.83816	-2.78821		-1.59706	-1.13799		-0.634143	2.77086
1.8316	-2.78699		-1.60365	-1.13903		-0.627477	2.77077
1.82503	-2.78586		-1.61026	-1.13992		-0.620811	2.77068
1.81845	-2.78483		-1.61688	-1.1407		-0.614146	2.77057
1.81184	-2.78393		-1.62351	-1.14134		-0.607479	2.77047
1.80522	-2.78314		-1.63016	-1.14188		-0.600814	2.77037
1.79859	-2.78245		-1.63681	-1.14227		-0.594148	2.77024
1.79195	-2.78185		-1.64348	-1.14255		-0.587483	2.77012
1.7853	-2.78146		-1.65014	-1.14271		-0.580816	2.77006
1.77864	-2.78113		-1.6568	-1.14286		-0.57415	2.7701
1.77198	-2.78087		-1.66347	-1.14302		-0.567485	2.77027
1.76531	-2.78068		-1.67013	-1.14318		-0.560826	2.77058
1.75865	-2.78082		-1.6768	-1.14339		-0.554177	2.77107
1.752	-2.7813		-1.68346	-1.14369		-0.547544	2.77174
1.74538	-2.78213		-1.69011	-1.14407		-0.540933	2.7726
1.73883	-2.78334		-1.69676	-1.14456		-0.534352	2.77366
1.73233	-2.78484		-1.70341	-1.14509		-0.527794	2.77486
1.72589	-2.78655		-1.71005	-1.14564		-0.521259	2.77618
1.71952	-2.78852		-1.7167	-1.14619		-0.514749	2.77762
1.71324	-2.79076		-1.72334	-1.14675		-0.50827	2.77919
1.70705	-2.79324		-1.72998	-1.1473		-0.501812	2.78084
1.70094	-2.7959		-1.73663	-1.14779		-0.495368	2.78255
1.69491	-2.79874		-1.74328	-1.1482		-0.488935	2.7843
1.68894	-2.80172		-1.74994	-1.14851		-0.482507	2.78607
1.68303	-2.8048		-1.75661	-1.14873		-0.47608	2.78784
1.67718	-2.808		-1.76327	-1.14881		-0.469654	2.78961
1.67142	-2.81134		-1.76994	-1.1488		-0.46324	2.79143
1.66574	-2.81485		-1.77661	-1.14871		-0.456839	2.7933
1.6602	-2.81855		-1.78327	-1.14858		-0.450469	2.79526
[truncated: 1,603 more rows]

## Sheet: Fig 2A
Yaw Torque	Mean
-30	0
-29	0
-28	0
-27	0
-26	0
-25	0
-24	0
-23	0
-22	5.55556e-05
-21	2.77778e-05
-20	0.000194444
-19	0.000208333
-18	0.000375
-17	0.000305556
-16	5.55556e-05
-15	9.72222e-05
-14	9.72222e-05
-13	8.33333e-05
-12	0.000125
-11	0.000361111
-10	0.00105556
-9	0.00230556
-8	0.00473611
-7	0.0107222
-6	0.0244306
-5	0.0352639
-4	0.0637361
-3	0.110639
-2	0.113722
-1	0.0968472
0	0.0892222
1	0.0911944
2	0.106847
3	0.110458
4	0.0641111
5	0.0333889
6	0.0196528
7	0.0101528
8	0.00495833
9	0.00298611
10	0.001125
11	0.000361111
12	6.94444e-05
13	6.94444e-05
14	6.94444e-05
15	8.33333e-05
16	2.77778e-05
17	2.77778e-05
18	2.77778e-05
19	0
20	0
21	0
22	0
23	0
24	0
25	0
26	0
27	0
28	0
29	0
30	0

## Sheet: Fig 2B
Yaw Torque	Mean
-30	0
-29	0
-28	0
-27	0
-26	0
-25	0
-24	0
-23	0
-22	0
-21	0
-20	0
-19	0
-18	0
-17	0
-16	0
-15	0
-14	0.000138889
-13	0.000736111
-12	0.00404167
-11	0.000513889
-10	0.00127778
-9	0.00125
-8	0.002
-7	0.00447222
-6	0.00377778
-5	0.0118472
-4	0.00841667
-3	0.00923611
-2	0.0119306
-1	0.0253472
0	0.0395417
1	0.0600556
2	0.0874445
3	0.13675
4	0.267847
5	0.126181
6	0.0873055
7	0.0507917
8	0.0232083
9	0.0182639
10	0.00743056
11	0.00236111
12	0.00127778
13	0.000388889
14	9.72222e-05
15	0.000138889
16	6.94444e-05
17	5.55556e-05
18	4.16667e-05
19	6.94444e-05
20	5.55556e-05
21	4.16667e-05
22	5.55556e-05
23	0.000111111
24	0.00569444
25	0
26	1.38889e-05
27	0
28	0
29	0
30	0

## Sheet: Fig 2C
Yaw Torque		NoMotion		Motion
-30		0		0
-29		0		0
-28		0		0
-27		0		0
-26		0		0
-25		4.6296e-05		0
-24		2.3148e-05		0.00010101
-23		0.00092593		0.00060606
-22		0.00224537		0.0014899
-21		0.00141204		0.00217172
-20		0.00388889		0.00987374
-19		0.0050463		0.0147222
-18		0.00622685		0.0148232
-17		0.0104861		0.0237121
-16		0.0113889		0.0209848
-15		0.00949074		0.0288131
-14		0.0168982		0.0406818
-13		0.0243056		0.055404
-12		0.0211806		0.0448232
-11		0.0163194		0.0306818
-10		0.0238426		0.0259343
-9		0.026875		0.0231313
-8		0.0223148		0.0185353
-7		0.0284028		0.0242172
-6		0.0345602		0.0281818
-5		0.0421528		0.0376515
-4		0.0508333		0.0337879
-3		0.0564815		0.0342424
-2		0.0490972		0.0418687
-1		0.0536111		0.0335354
0		0.0580787		0.0305051
1		0.052662		0.0271465
2		0.0432639		0.0302525
3		0.0480787		0.0208081
4		0.0493056		0.0223737
5		0.0368056		0.0285101
6		0.0349537		0.0266414
7		0.0238194		0.0225505
8		0.0251852		0.0227525
9		0.0221759		0.0311111
10		0.0233796		0.0312121
11		0.0188194		0.0285354
12		0.0168287		0.02
13		0.0123611		0.0132071
14		0.00641204		0.00694444
15		0.00488426		0.00858586
16		0.0030787		0.00886364
17		0.00115741		0.0109343
18		0.00064815		0.0111869
19		0.00032407		0.00497475
20		0		0.00207071
21		0		0.00113636
22		0		0
23		0		0
24		0		0
25		0		0
26		0		0
27		0		0
28		0		0
29		0		0
30		0		0

## Sheet: Fig 2E
SPS ranDot	SPS regDot	SPS bars		MA ranDot	MA regDot	MA bars
52.61	67.56	43.08		42.08	9.5	53.31
66.67	65.97	38.17		31.61	25.67	21.22
54.33	60.81	43.19		45.69	28.64	53.89
56.78	45.11	66.58		43.22	37.42	29.72
46.03	65.47	44.17		49.42	17.17	55.06
55.64	50.47	24.28		43.56	34.72	68.97
59.33	69.69	59.64		35.75	23.19	33.17
57.92	73.92	49.86		32.22	14	46.14
57.53	39.78	48.78		37.36	59.78	48.33
50.33	54.11	57.36		47.44	45.64	30.47
51.69	58.72	39.33		41.94	21.08	46.5
53.25	37.64	60.33		40.39	39.92	27.89
59.64	62.28	33.72		28.97	28.89	49.08
61.58	66.83	42.81		30.11	25.47	51.14
49.72	58.22	63.5		40.69	34	32.47
45.08	54.33	35.14		50.81	22.61	64.81
59.42	69.58	40.47		31.67	21.03	54.86
55.03	52.92	60.58		32.03	47.11	17.89
49.14	35.28	61.78		27.5	53.36	14.19
58.61	60.53	72.33		39.61	19.17	25.94

## Sheet: Fig 2F
Asymmetric					Symmetric
SPS 1	SPS 2	SPS	MA		SPS 1	SPS 2	SPS	MA
40.22	15.19	55.41	39.33		28.36	22.72	51.08	46.06
34.5	30.19	64.69	34.03		18.64	33.75	52.39	47.08
64.33	0	64.33	35.14		41.17	26.39	67.56	30.53
67.11	4.92	72.03	23.83		31.56	37.39	68.95	30.53
25.69	11.61	37.3	60.47		25.08	25.64	50.72	38.86
30.33	6.75	37.08	61.61		1.42	38.78	40.2	59.28
19.33	18.81	38.14	43.56		24.72	44.44	69.16	30.31
31.03	15.86	46.89	52.31		43.33	19.19	62.52	32.19
39.14	4.58	43.72	13.67		23.22	26	49.22	50.25
33.53	0.28	33.81	4.78		11.75	26.44	38.19	56.33
70.58	0	70.58	21.08		30	35.83	65.83	23.75
36.92	2.72	39.64	34.67		12.42	25.83	38.25	61.22
26.17	20.25	46.42	52.94		32.89	10.5	43.39	44.06
60.78	14.03	74.81	24.67		65.58	1.81	67.39	21.69
49.89	2.42	52.31	27		21.97	28.47	50.44	34.64
15.89	33.14	49.03	46.19		27.69	22.44	50.13	49.25
26.11	0	26.11	1.03		17.5	16.75	34.25	64.33
9.86	36.11	45.97	52.83		35.47	37.72	73.19	21.78
17.78	1.78	19.56	25.14		40.14	27.08	67.22	32.25
27.03	11.33	38.36	48.89		5.03	56.06	61.09	38.39

## Sheet: Fig 3A
Yaw torque	91%			52%			37%			24%			8%
	Mean	SEM	N	Mean	SEM	N	Mean	SEM	N	Mean	SEM	N	Mean	SEM	N
-12	6.9444e-05	4.3361e-05	20	0.00086111	0.000727	20	6.9444e-05	3.3304e-05	20	0.00184722	0.00108178	20	0.0005	0.0003555	20
-11	9.7222e-05	5.65e-05	20	0.000875	0.00075417	20	0.00036111	0.00017579	20	0.00198611	0.00113792	20	0.00118056	0.00071006	20
-10	5.5556e-05	3.1667e-05	20	0.00134722	0.00107517	20	0.001125	0.00062376	20	0.00329167	0.00140122	20	0.00386111	0.00221431	20
-9	0.00013889	7.4806e-05	20	0.0015	0.00118233	20	0.00298611	0.00102606	20	0.00556944	0.00238261	20	0.00494444	0.00215181	20
-8	9.7222e-05	4.0611e-05	20	0.00256944	0.00176864	20	0.00495833	0.00112393	20	0.00844444	0.00214578	20	0.0100278	0.00303542	20
-7	0.00108333	0.00062697	20	0.00534722	0.00191936	20	0.0101528	0.00217772	20	0.0184028	0.00390369	20	0.0171806	0.00346167	20
-6	0.00261111	0.00132381	20	0.0143333	0.00375522	20	0.0196528	0.00462105	20	0.0322917	0.00599647	20	0.03025	0.00597917	20
-5	0.00470833	0.00219967	20	0.0257778	0.00634144	20	0.0333889	0.00615513	20	0.0477639	0.00712428	20	0.0516111	0.00834967	20
-4	0.00970833	0.00326378	20	0.0541111	0.0102822	20	0.0641111	0.00789531	20	0.0823472	0.0113789	20	0.0972778	0.0126722	20
-3	0.02875	0.00820911	20	0.0855417	0.0137249	20	0.110458	0.0126728	20	0.123417	0.0121809	20	0.108833	0.0127976	20
-2	0.0715556	0.0163977	20	0.0991111	0.00954022	20	0.106847	0.0118226	20	0.116347	0.0159256	20	0.0814583	0.0104498	20
-1	0.196278	0.0360617	20	0.144917	0.017281	20	0.0911944	0.00750443	20	0.0862639	0.00759386	20	0.0648472	0.00858706	20
0	0.283139	0.0285723	20	0.193111	0.0247542	20	0.0892222	0.00810968	20	0.0749722	0.00696669	20	0.0639167	0.0101479	20
1	0.230903	0.0331584	20	0.166694	0.017009	20	0.0968472	0.00964184	20	0.0746667	0.00637992	20	0.0652778	0.00955483	20
2	0.115139	0.0217227	20	0.0943194	0.012	20	0.113722	0.0120683	20	0.08925	0.00928206	20	0.0750139	0.00928997	20
3	0.0397917	0.00816969	20	0.0516806	0.00867697	20	0.110639	0.0115304	20	0.0870417	0.0107991	20	0.10075	0.00869111	20
4	0.0101111	0.00281356	20	0.0289028	0.00667303	20	0.0637361	0.00784882	20	0.0587361	0.00881861	20	0.0900139	0.0142975	20
5	0.00248611	0.00068339	20	0.0139028	0.00403253	20	0.0352639	0.00792189	20	0.0317222	0.00478292	20	0.0443889	0.00709297	20
6	0.00140278	0.000465	20	0.008	0.00360461	20	0.0244306	0.00641241	20	0.0215139	0.00416336	20	0.0197083	0.00564286	20
7	0.00066667	0.00024797	20	0.00376389	0.00225775	20	0.0107222	0.00454298	20	0.0100694	0.00221953	20	0.01575	0.00605117	20
8	0.00055556	0.00029853	20	0.00193056	0.00136133	20	0.00473611	0.00252293	20	0.00765278	0.00289119	20	0.0129306	0.00483997	20
9	0.000125	4.1556e-05	20	0.00051389	0.00023917	20	0.00230556	0.00154374	20	0.00383333	0.00140925	20	0.00915278	0.00241933	20
10	9.7222e-05	4.0611e-05	20	0.00031944	0.00025631	20	0.00105556	0.00083855	20	0.00230556	0.00096567	20	0.00780556	0.00293689	20
11	0.00016667	7.4528e-05	20	5.5556e-05	3.1667e-05	20	0.00036111	0.00021704	20	0.00170833	0.00084147	20	0.003	0.00147347	20
12	8.3333e-05	3.9778e-05	20	6.9444e-05	2.6889e-05	20	0.000125	8.4426e-05	20	0.00113889	0.0006095	20	0.00322222	0.00220211	20

[truncated: 32 more sheets: Fig 3B, Fig 3C, Fig 3D, Fig 3E, Fig 3F, Fig 4A, Fig 4B, Fig 4C, Fig 4D, Fig 4E, Fig 4F, Fig 4G, Fig 4H, Fig 5A, Fig 5B, Fig 5C, Fig 5D, Fig 5E, Fig 5F, Fig 5G …]
